# Supplementary material for: trans-Dichloridobis(propane-1,3-diamine-κ2 N,N′)chromium(III) perchlorate
Source: Acta Crystallogr Sect E Struct Rep Online. 2011 Feb 26;67(Pt 3):m381. doi: 10.1107/S1600536811006349 (PMC3052098; doi:10.1107/S1600536811006349)
Supplement: Supplementary file 1 [file e-67-0m381-sup1.cif]

##############################################################################
###                                                                        ###
###        Electronic paper (Acta Crystallographica Section E)             ###
###                                                                        ###
##############################################################################
#                                                                            #
# This CIF contains the data in a paper accepted for publication in Acta     #
# Crystallographica Section E. It conforms to the requirements of Notes      #
# for Authors for Section E, and has been peer reviewed under the auspices   #
# of the IUCr Commission on Journals.                                        #
#                                                                            #
# Full details of the Crystallographic Information File format               #
# are given in the paper "The Crystallographic Information File (CIF):       #
# a New Standard Archive File for Crystallography" by S. R. Hall, F. H.      #
# Allen and I. D. Brown [Acta Cryst. (1991), A47, 655-685].                  #
#                                                                            #
# The current version of the core CIF dictionary is obtainable from          #
# ftp://ftp.iucr.org/pub/cif_core.dic. The current version number is 2.4.    #
#                                                                            #
# Software is freely available for graphical display of the structure(s) in  #
# this CIF.  For information consult the CIF home page http://www.iucr.org/  #
# cif/home.html                                                              #
#                                                                            #
# This file may be used for bona fide research purposes within the           #
# scientific community so long as proper attribution is given to the journal # 
# article from which it was obtained.                                        #
#                                                                            #
##############################################################################
                                             
data_I
_audit_creation_method     SHELXL-97
_chemical_name_systematic
;
<i>trans</i>-Dichloridobis(propane-1,3-diamine-
\k^2^<i>N</i>,<i>N</i>')chromium(III) perchlorate
;
_chemical_name_common     ?
_chemical_formula_moiety     'C6 H20 Cl2 Cr N4 +, Cl O4 -'
_chemical_formula_sum     'C6 H20 Cl3 Cr N4 O4'
_chemical_formula_iupac     '[Cr Cl2 (C3 H10 N2)2] Cl O4'
_chemical_formula_weight     370.61
_chemical_melting_point     ?
_symmetry_cell_setting     monoclinic
_symmetry_space_group_name_H-M     'P 21/c'
_symmetry_space_group_name_Hall     '-P 2ybc'
loop_
    _symmetry_equiv_pos_as_xyz
    'x, y, z'
    '-x, y+1/2, -z+1/2'
    '-x, -y, -z'
    'x, -y-1/2, z-1/2'
_cell_length_a     6.4306(5)
_cell_length_b     17.2588(15)
_cell_length_c     13.0235(11)
_cell_angle_alpha     90.00
_cell_angle_beta     92.840(4)
_cell_angle_gamma     90.00
_cell_volume     1443.6(2)
_cell_formula_units_Z     4
_cell_measurement_reflns_used     6530
_cell_measurement_theta_min     2.83
_cell_measurement_theta_max     28.25
_cell_measurement_temperature     173(2)
_exptl_crystal_description     block
_exptl_crystal_colour     green
_exptl_crystal_size_max     0.16
_exptl_crystal_size_mid     0.08
_exptl_crystal_size_min     0.05
_exptl_crystal_density_diffrn     1.705
_exptl_crystal_density_meas     ?
_exptl_crystal_density_method     'not measured'
_exptl_crystal_F_000     764
_exptl_absorpt_coefficient_mu     1.359
_exptl_absorpt_correction_type     multi-scan
_exptl_absorpt_process_details     '(TWINABS; Sheldrick, 2008<i>a</i>)'
_exptl_absorpt_correction_T_min     0.815
_exptl_absorpt_correction_T_max     0.930
_exptl_special_details
;
;
_diffrn_ambient_temperature     173(2)
_diffrn_radiation_type     MoK\a
_diffrn_radiation_wavelength     0.71073
_diffrn_radiation_source     'sealed tube'
_diffrn_radiation_monochromator     graphite
_diffrn_measurement_device_type     'Bruker APEXII CCD'
_diffrn_measurement_method     'Thin-slice \w'
_diffrn_detector_area_resol_mean     ?
_diffrn_reflns_number     28308
_diffrn_reflns_av_R_equivalents     0.0385
_diffrn_reflns_av_sigmaI/netI     0.0309
_diffrn_reflns_theta_min     1.96
_diffrn_reflns_theta_max     28.40
_diffrn_reflns_theta_full     28.40
_diffrn_measured_fraction_theta_max     0.996
_diffrn_measured_fraction_theta_full     0.996
_diffrn_reflns_limit_h_min     -8
_diffrn_reflns_limit_h_max     8
_diffrn_reflns_limit_k_min     0
_diffrn_reflns_limit_k_max     23
_diffrn_reflns_limit_l_min     0
_diffrn_reflns_limit_l_max     17
_refine_special_details
;
Refinement of <i>F</i>^2^ against ALL reflections. The weighted <i>R</i>-factor
<i>wR</i> and goodness of fit <i>S</i> are based on <i>F</i>^2^, conventional
<i>R</i>-factors <i>R</i> are based on <i>F</i>, with <i>F</i> set to zero for
negative <i>F</i>^2^. The threshold expression of <i>F</i>^2^ >
\s(<i>F</i>^2^) is used only for calculating <i>R</i>-factors(gt) <i>etc</i>.
and is not relevant to the choice of reflections for refinement.
<i>R</i>-factors based on <i>F</i>^2^ are statistically about twice as large
as those based on <i>F</i>, and <i>R</i>- factors based on ALL data will be
even larger.
;
_reflns_number_total     6269
_reflns_number_gt     5585
_reflns_threshold_expression     I>2\s(I)
_refine_ls_structure_factor_coef     Fsqd
_refine_ls_matrix_type     full
_refine_ls_R_factor_all     0.0334
_refine_ls_R_factor_gt     0.0282
_refine_ls_wR_factor_gt     0.0704
_refine_ls_wR_factor_ref     0.0746
_refine_ls_goodness_of_fit_ref     1.070
_refine_ls_restrained_S_all     1.070
_refine_ls_number_reflns     6269
_refine_ls_number_parameters     245
_refine_ls_number_restraints     0
_refine_ls_hydrogen_treatment     refall
_refine_ls_weighting_scheme     calc
_refine_ls_weighting_details
         'calc w=1/[\s^2^(Fo^2^)+(0.0391P)^2^+1.9009P] where P=(Fo^2^+2Fc^2^)/3'
_atom_sites_solution_hydrogens     difmap
_atom_sites_solution_primary     direct
_atom_sites_solution_secondary     difmap
_refine_ls_shift/su_max     0.001
_refine_ls_shift/su_mean     0.000
_refine_diff_density_max     0.363
_refine_diff_density_min     -0.321
_refine_ls_extinction_method     'SHELXTL (Sheldrick, 2008a)'
_refine_ls_extinction_coef     0.0011(6)
_refine_ls_extinction_expression
                                  'Fc^*^=kFc[1+0.001xFc^2^\l^3^/sin(2\q)]^-1/4^'
loop_
    _atom_type_symbol
    _atom_type_description
    _atom_type_scat_dispersion_real
    _atom_type_scat_dispersion_imag
    _atom_type_scat_source
    'C' 'C' 0.0033 0.0016
                         'International Tables Vol C Tables 4.2.6.8 and 6.1.1.4'
    'H' 'H' 0.0000 0.0000
                         'International Tables Vol C Tables 4.2.6.8 and 6.1.1.4'
    'N' 'N' 0.0061 0.0033
                         'International Tables Vol C Tables 4.2.6.8 and 6.1.1.4'
    'O' 'O' 0.0106 0.0060
                         'International Tables Vol C Tables 4.2.6.8 and 6.1.1.4'
    'Cl' 'Cl' 0.1484 0.1585
                         'International Tables Vol C Tables 4.2.6.8 and 6.1.1.4'
    'Cr' 'Cr' 0.3209 0.6236
                         'International Tables Vol C Tables 4.2.6.8 and 6.1.1.4'
_computing_data_collection     'APEX2 (Bruker, 2010)'
_computing_cell_refinement     'SAINT (Bruker, 2010)'
_computing_data_reduction     'SAINT (Bruker, 2010)'
_computing_structure_solution     'SHELXTL (Sheldrick, 2008<i>b</i>)'
_computing_structure_refinement     'SHELXTL (Sheldrick, 2008<i>b</i>)'
_computing_molecular_graphics     'DIAMOND (Brandenburg, 2010)'
_computing_publication_material
                          'SHELXTL (Sheldrick, 2008<i>b</i>) and local programs'
loop_
    _atom_site_type_symbol
    _atom_site_label
    _atom_site_fract_x
    _atom_site_fract_y
    _atom_site_fract_z
    _atom_site_U_iso_or_equiv
    _atom_site_adp_type
    _atom_site_calc_flag
    _atom_site_refinement_flags
    _atom_site_occupancy
    _atom_site_disorder_assembly
    _atom_site_disorder_group
    Cr Cr 0.49360(5) 0.396455(18) 0.29650(2) 0.01236(9) Uani d . 1 . .
    Cl Cl1 0.24916(7) 0.41493(3) 0.41882(4) 0.01906(12) Uani d . 1 . .
    Cl Cl2 0.74177(7) 0.37755(3) 0.17627(4) 0.01921(12) Uani d . 1 . .
    N N1 0.7262(3) 0.42985(10) 0.40534(14) 0.0149(3) Uani d . 1 . .
    H H1A 0.840(4) 0.4296(16) 0.375(2) 0.026(7) Uiso d . 1 . .
    H H1B 0.707(4) 0.4791(15) 0.4214(19) 0.015(6) Uiso d . 1 . .
    N N2 0.5301(3) 0.28012(11) 0.33866(15) 0.0177(4) Uani d . 1 . .
    H H2A 0.619(5) 0.2656(17) 0.301(2) 0.028(8) Uiso d . 1 . .
    H H2B 0.417(5) 0.2552(18) 0.321(2) 0.039(8) Uiso d . 1 . .
    N N3 0.2572(3) 0.36594(12) 0.18892(14) 0.0182(4) Uani d . 1 . .
    H H3A 0.258(4) 0.3159(17) 0.182(2) 0.027(7) Uiso d . 1 . .
    H H3B 0.138(5) 0.3757(16) 0.219(2) 0.030(8) Uiso d . 1 . .
    N N4 0.4523(3) 0.51159(11) 0.25055(15) 0.0194(4) Uani d . 1 . .
    H H4A 0.556(4) 0.5348(16) 0.271(2) 0.024(7) Uiso d . 1 . .
    H H4B 0.356(5) 0.5272(16) 0.284(2) 0.029(8) Uiso d . 1 . .
    C C1 0.7561(3) 0.38579(13) 0.50303(17) 0.0190(4) Uani d . 1 . .
    H H1C 0.872(4) 0.4054(15) 0.543(2) 0.022(7) Uiso d . 1 . .
    H H1D 0.634(4) 0.3944(13) 0.5441(19) 0.011(6) Uiso d . 1 . .
    C C2 0.7850(4) 0.29977(13) 0.48554(19) 0.0236(5) Uani d . 1 . .
    H H2C 0.894(4) 0.2925(15) 0.439(2) 0.022(7) Uiso d . 1 . .
    H H2D 0.821(4) 0.2755(17) 0.550(2) 0.034(8) Uiso d . 1 . .
    C C3 0.5888(4) 0.25891(13) 0.44656(18) 0.0222(5) Uani d . 1 . .
    H H3C 0.605(4) 0.2040(16) 0.450(2) 0.024(7) Uiso d . 1 . .
    H H3D 0.476(4) 0.2728(15) 0.490(2) 0.023(7) Uiso d . 1 . .
    C C4 0.2446(4) 0.40246(14) 0.08533(18) 0.0232(5) Uani d . 1 . .
    H H4C 0.366(4) 0.3889(15) 0.051(2) 0.022(7) Uiso d . 1 . .
    H H4D 0.121(4) 0.3793(15) 0.045(2) 0.021(6) Uiso d . 1 . .
    C C5 0.2255(4) 0.48944(15) 0.09247(19) 0.0244(5) Uani d . 1 . .
    H H5C 0.203(4) 0.5077(16) 0.021(2) 0.032(8) Uiso d . 1 . .
    H H5D 0.104(4) 0.5017(16) 0.129(2) 0.029(7) Uiso d . 1 . .
    C C6 0.4160(4) 0.52997(14) 0.13932(19) 0.0242(5) Uani d . 1 . .
    H H6C 0.542(4) 0.5136(15) 0.106(2) 0.021(6) Uiso d . 1 . .
    H H6D 0.403(4) 0.5848(17) 0.135(2) 0.029(7) Uiso d . 1 . .
    Cl Cl3 0.07592(8) 0.14746(3) 0.25004(4) 0.01984(12) Uani d . 1 . .
    O O1 0.1011(3) 0.06757(10) 0.22292(16) 0.0363(4) Uani d . 1 . .
    O O2 0.1833(3) 0.19442(11) 0.17838(16) 0.0384(5) Uani d . 1 . .
    O O3 -0.1425(3) 0.16517(11) 0.24445(15) 0.0358(4) Uani d . 1 . .
    O O4 0.1632(3) 0.16154(14) 0.35117(15) 0.0475(5) Uani d . 1 . .
loop_
    _atom_site_aniso_label
    _atom_site_aniso_U_11
    _atom_site_aniso_U_22
    _atom_site_aniso_U_33
    _atom_site_aniso_U_12
    _atom_site_aniso_U_13
    _atom_site_aniso_U_23
    Cr 0.00998(15) 0.01357(16) 0.01352(17) -0.00015(11) 0.00047(11) -0.00070(12)
    Cl1 0.0142(2) 0.0238(3) 0.0196(3) 0.00007(18) 0.00468(18) -0.00218(19)
    Cl2 0.0131(2) 0.0257(3) 0.0190(3) 0.00135(18) 0.00347(18) -0.00246(19)
    N1 0.0135(8) 0.0154(9) 0.0160(9) -0.0014(6) 0.0014(6) -0.0011(7)
    N2 0.0171(8) 0.0166(9) 0.0192(9) -0.0015(7) -0.0009(7) -0.0017(7)
    N3 0.0133(8) 0.0238(10) 0.0175(9) -0.0010(7) -0.0003(7) -0.0028(7)
    N4 0.0197(9) 0.0179(9) 0.0206(10) 0.0006(7) 0.0006(8) 0.0014(7)
    C1 0.0222(10) 0.0194(10) 0.0150(10) -0.0019(8) -0.0024(8) -0.0007(8)
    C2 0.0281(12) 0.0194(11) 0.0226(12) 0.0020(9) -0.0065(10) 0.0011(9)
    C3 0.0310(12) 0.0155(10) 0.0201(11) -0.0035(9) -0.0004(9) 0.0030(8)
    C4 0.0191(10) 0.0338(13) 0.0164(11) 0.0023(9) -0.0017(8) -0.0017(9)
    C5 0.0210(11) 0.0329(13) 0.0193(11) 0.0081(9) 0.0005(9) 0.0048(9)
    C6 0.0269(11) 0.0243(12) 0.0216(11) 0.0040(9) 0.0031(9) 0.0080(9)
    Cl3 0.0206(2) 0.0175(2) 0.0210(3) -0.00116(19) -0.00290(19) -0.00153(19)
    O1 0.0380(10) 0.0179(8) 0.0530(13) 0.0042(7) 0.0012(9) -0.0030(8)
    O2 0.0452(11) 0.0343(10) 0.0364(11) -0.0138(9) 0.0092(9) 0.0050(8)
    O3 0.0246(9) 0.0394(10) 0.0434(12) 0.0087(8) 0.0019(8) -0.0052(9)
    O4 0.0523(13) 0.0653(15) 0.0235(10) -0.0131(11) -0.0121(9) -0.0053(10)
_geom_special_details
;
All e.s.d.'s (except the e.s.d. in the dihedral angle between two l.s. planes)
are estimated using the full covariance matrix. The cell e.s.d.'s are taken
into account individually in the estimation of e.s.d.'s in distances, angles
and torsion angles; correlations between e.s.d.'s in cell parameters are only
used when they are defined by crystal symmetry. An approximate (isotropic)
treatment of cell e.s.d.'s is used for estimating e.s.d.'s involving l.s.
planes.
;
loop_
    _geom_bond_atom_site_label_1
    _geom_bond_atom_site_label_2
    _geom_bond_site_symmetry_2
    _geom_bond_distance
    _geom_bond_publ_flag
    Cr Cl1 . 2.3148(6) ?
    Cr Cl2 . 2.3135(6) ?
    Cr N1 . 2.0903(18) ?
    Cr N2 . 2.0917(19) ?
    Cr N3 . 2.0831(18) ?
    Cr N4 . 2.0884(19) ?
    N1 H1A . 0.85(3) ?
    N1 H1B . 0.89(3) ?
    N1 C1 . 1.486(3) ?
    N2 H2A . 0.81(3) ?
    N2 H2B . 0.86(3) ?
    N2 C3 . 1.483(3) ?
    N3 H3A . 0.87(3) ?
    N3 H3B . 0.89(3) ?
    N3 C4 . 1.488(3) ?
    N4 H4A . 0.81(3) ?
    N4 H4B . 0.82(3) ?
    N4 C6 . 1.490(3) ?
    C1 H1C . 0.95(3) ?
    C1 H1D . 0.98(2) ?
    C1 C2 . 1.515(3) ?
    C2 H2C . 0.95(3) ?
    C2 H2D . 0.96(3) ?
    C2 C3 . 1.511(3) ?
    C3 H3C . 0.95(3) ?
    C3 H3D . 0.97(3) ?
    C4 H4C . 0.95(3) ?
    C4 H4D . 1.02(3) ?
    C4 C5 . 1.510(3) ?
    C5 H5C . 0.99(3) ?
    C5 H5D . 0.95(3) ?
    C5 C6 . 1.513(3) ?
    C6 H6C . 0.98(3) ?
    C6 H6D . 0.95(3) ?
    Cl3 O1 . 1.4346(18) ?
    Cl3 O2 . 1.4380(19) ?
    Cl3 O3 . 1.4360(18) ?
    Cl3 O4 . 1.4268(19) ?
loop_
    _geom_angle_atom_site_label_1
    _geom_angle_atom_site_label_2
    _geom_angle_atom_site_label_3
    _geom_angle_site_symmetry_1
    _geom_angle_site_symmetry_3
    _geom_angle
    _geom_angle_publ_flag
    Cl1 Cr Cl2 . . 179.11(2) ?
    Cl1 Cr N1 . . 89.02(5) ?
    Cl1 Cr N2 . . 91.31(6) ?
    Cl1 Cr N3 . . 90.00(6) ?
    Cl1 Cr N4 . . 89.14(6) ?
    Cl2 Cr N1 . . 90.19(5) ?
    Cl2 Cr N2 . . 88.28(6) ?
    Cl2 Cr N3 . . 90.80(6) ?
    Cl2 Cr N4 . . 91.29(6) ?
    N1 Cr N2 . . 91.11(7) ?
    N1 Cr N3 . . 178.42(8) ?
    N1 Cr N4 . . 90.49(7) ?
    N2 Cr N3 . . 90.15(8) ?
    N2 Cr N4 . . 178.34(8) ?
    N3 Cr N4 . . 88.26(8) ?
    Cr N1 H1A . . 106.5(19) ?
    Cr N1 H1B . . 108.7(16) ?
    Cr N1 C1 . . 119.81(13) ?
    H1A N1 H1B . . 104(2) ?
    H1A N1 C1 . . 108.7(19) ?
    H1B N1 C1 . . 107.6(16) ?
    Cr N2 H2A . . 102(2) ?
    Cr N2 H2B . . 109(2) ?
    Cr N2 C3 . . 120.38(14) ?
    H2A N2 H2B . . 107(3) ?
    H2A N2 C3 . . 110(2) ?
    H2B N2 C3 . . 108(2) ?
    Cr N3 H3A . . 108.3(19) ?
    Cr N3 H3B . . 105.8(19) ?
    Cr N3 C4 . . 120.53(14) ?
    H3A N3 H3B . . 104(3) ?
    H3A N3 C4 . . 109.2(19) ?
    H3B N3 C4 . . 107.9(19) ?
    Cr N4 H4A . . 107(2) ?
    Cr N4 H4B . . 104(2) ?
    Cr N4 C6 . . 119.53(15) ?
    H4A N4 H4B . . 107(3) ?
    H4A N4 C6 . . 108(2) ?
    H4B N4 C6 . . 111(2) ?
    N1 C1 H1C . . 110.3(16) ?
    N1 C1 H1D . . 108.4(14) ?
    N1 C1 C2 . . 112.60(19) ?
    H1C C1 H1D . . 106(2) ?
    H1C C1 C2 . . 109.5(15) ?
    H1D C1 C2 . . 109.7(13) ?
    C1 C2 H2C . . 108.8(16) ?
    C1 C2 H2D . . 108.8(18) ?
    C1 C2 C3 . . 113.6(2) ?
    H2C C2 H2D . . 110(2) ?
    H2C C2 C3 . . 110.8(16) ?
    H2D C2 C3 . . 104.7(17) ?
    N2 C3 C2 . . 111.85(19) ?
    N2 C3 H3C . . 108.4(16) ?
    N2 C3 H3D . . 108.9(16) ?
    C2 C3 H3C . . 111.0(16) ?
    C2 C3 H3D . . 109.1(16) ?
    H3C C3 H3D . . 107(2) ?
    N3 C4 H4C . . 108.4(16) ?
    N3 C4 H4D . . 108.1(15) ?
    N3 C4 C5 . . 111.49(19) ?
    H4C C4 H4D . . 107(2) ?
    H4C C4 C5 . . 110.2(16) ?
    H4D C4 C5 . . 111.1(14) ?
    C4 C5 H5C . . 105.6(16) ?
    C4 C5 H5D . . 108.8(17) ?
    C4 C5 C6 . . 114.71(19) ?
    H5C C5 H5D . . 108(2) ?
    H5C C5 C6 . . 108.0(16) ?
    H5D C5 C6 . . 111.2(17) ?
    N4 C6 C5 . . 112.24(19) ?
    N4 C6 H6C . . 106.3(15) ?
    N4 C6 H6D . . 106.0(17) ?
    C5 C6 H6C . . 110.9(15) ?
    C5 C6 H6D . . 111.8(17) ?
    H6C C6 H6D . . 109(2) ?
    O1 Cl3 O2 . . 108.55(12) ?
    O1 Cl3 O3 . . 108.32(11) ?
    O1 Cl3 O4 . . 110.29(13) ?
    O2 Cl3 O3 . . 110.30(12) ?
    O2 Cl3 O4 . . 108.88(13) ?
    O3 Cl3 O4 . . 110.48(13) ?
loop_
    _geom_torsion_atom_site_label_1
    _geom_torsion_atom_site_label_2
    _geom_torsion_atom_site_label_3
    _geom_torsion_atom_site_label_4
    _geom_torsion_site_symmetry_1
    _geom_torsion_site_symmetry_2
    _geom_torsion_site_symmetry_3
    _geom_torsion_site_symmetry_4
    _geom_torsion
    _geom_torsion_publ_flag
    Cl1 Cr N1 C1 . . . . 59.00(15) ?
    Cl2 Cr N1 C1 . . . . -120.57(15) ?
    N2 Cr N1 C1 . . . . -32.28(16) ?
    N4 Cr N1 C1 . . . . 148.14(16) ?
    Cl1 Cr N2 C3 . . . . -56.16(16) ?
    Cl2 Cr N2 C3 . . . . 123.04(16) ?
    N1 Cr N2 C3 . . . . 32.88(17) ?
    N3 Cr N2 C3 . . . . -146.17(17) ?
    Cl1 Cr N3 C4 . . . . 130.33(16) ?
    Cl2 Cr N3 C4 . . . . -50.08(16) ?
    N2 Cr N3 C4 . . . . -138.36(17) ?
    N4 Cr N3 C4 . . . . 41.19(17) ?
    Cl1 Cr N4 C6 . . . . -130.76(17) ?
    Cl2 Cr N4 C6 . . . . 50.02(17) ?
    N1 Cr N4 C6 . . . . 140.22(17) ?
    N3 Cr N4 C6 . . . . -40.74(17) ?
    Cr N1 C1 C2 . . . . 53.7(2) ?
    N1 C1 C2 C3 . . . . -71.2(3) ?
    Cr N2 C3 C2 . . . . -54.3(2) ?
    C1 C2 C3 N2 . . . . 71.1(3) ?
    Cr N3 C4 C5 . . . . -58.4(2) ?
    N3 C4 C5 C6 . . . . 67.0(3) ?
    Cr N4 C6 C5 . . . . 58.4(2) ?
    C4 C5 C6 N4 . . . . -67.7(3) ?
loop_
    _geom_hbond_atom_site_label_D
    _geom_hbond_atom_site_label_H
    _geom_hbond_atom_site_label_A
    _geom_hbond_site_symmetry_A
    _geom_hbond_distance_DH
    _geom_hbond_distance_HA
    _geom_hbond_distance_DA
    _geom_hbond_angle_DHA
    _geom_hbond_publ_flag
    N1 H1A Cl1 1_655 0.85(3) 2.68(3) 3.3684(19) 139(2) y
    N1 H1B Cl1 3_666 0.89(3) 2.77(3) 3.5229(19) 143(2) y
    N2 H2A O3 1_655 0.81(3) 2.45(3) 3.182(3) 151(3) y
    N2 H2A Cl2 . 0.81(3) 2.67(3) 3.072(2) 112(2) y
    N2 H2B O4 . 0.86(3) 2.35(3) 3.134(3) 151(3) y
    N2 H2B O2 . 0.86(3) 2.56(3) 3.326(3) 149(3) y
    N3 H3A O2 . 0.87(3) 2.15(3) 3.000(3) 166(3) y
    N3 H3B Cl2 1_455 0.89(3) 2.58(3) 3.3168(19) 140(2) y
    N4 H4A O1 2_655 0.81(3) 2.28(3) 3.033(3) 156(3) y
data_global
_journal_date_recd_electronic     2011-02-07
_journal_date_accepted     2011-02-19
_journal_name_full     'Acta Crystallographica, Section E'
_journal_year     2011
_journal_volume     67
_journal_issue      3
_journal_page_first     m381
_journal_page_last     m381
_journal_paper_category     QM
_journal_coeditor_code     NK2086
_publ_contact_author_name     'Prof. W. Clegg'
_publ_contact_author_address
;
School of Chemistry
Newcastle University
Newcastle upon Tyne
NE1 7RU
;
_publ_contact_author_email     w.clegg@ncl.ac.uk
_publ_contact_author_fax     '0191 222 6929'
_publ_contact_author_phone     '0191 222 6649'
_publ_section_title
;\
<i>trans</i>-Dichloridobis(propane-1,3-diamine-\k^2^<i>N</i>,<i>N</i>')\
chromium(III) perchlorate
;
loop_
    _publ_author_name
    _publ_author_footnote
    _publ_author_address
    'Choi, Jong-Ha' .
; Department of Chemistry
  Andong National University
  Andong 760-749
  Republic of Korea
;
    'Clegg, William' .
; School of Chemistry
  Newcastle University
  Newcastle upon Tyne NE1 7RU
  England
;
