# Supplementary material for: trans-Dichloridobis(propane-1,3-diamine-κ2 N,N′)chromium(III) perchlorate
Source: Acta Crystallogr Sect E Struct Rep Online. 2011 Feb 26;67(Pt 3):m381. doi: 10.1107/S1600536811006349 (PMC3052098; doi:10.1107/S1600536811006349)
Supplement: Supplementary file 2 [file e-67-0m381-Isup2.hkl]

# 
# h,k,l, Fc-squared, Fo-squared, sigma(Fo-squared) and status flag 
# 
data_I
_shelx_title ' CHJ1 in P2(1)/c' 
_shelx_refln_list_code          4 
_shelx_F_calc_maximum      190.87 
_exptl_crystal_F_000       764.00 
_reflns_d_resolution_high  0.7472 
 
loop_ 
 _symmetry_equiv_pos_as_xyz 
 'x, y, z' 
 '-x, y+1/2, -z+1/2' 
 '-x, -y, -z' 
 'x, -y-1/2, z-1/2' 
 
_cell_length_a     6.4306 
_cell_length_b    17.2588 
_cell_length_c    13.0235 
_cell_angle_alpha  90.000 
_cell_angle_beta   92.840 
_cell_angle_gamma  90.000 
 
_shelx_F_squared_multiplier     1.000 
 
loop_ 
 _refln_index_h 
 _refln_index_k 
 _refln_index_l 
 _refln_F_squared_calc 
 _refln_F_squared_meas 
 _refln_F_squared_sigma 
 _refln_observed_status 
   1   0   0      917.55      836.35     13.00 o 
   1   0   0     2963.07     2697.83     39.51 o 
   2   0   0     1268.23     1429.10     22.48 o 
   2   0   0     4095.52     4635.48     68.20 o 
   3   0   0     4681.19     4766.76     71.03 o 
   3   0   0    15117.05    15213.23    219.72 o 
   4   0   0     3750.50     3628.23     55.85 o 
   4   0   0    12111.55    11948.92    174.58 o 
   5   0   0      913.59      966.19     20.52 o 
   5   0   0     2950.28     3084.86     49.61 o 
   6   0   0      736.39      739.32     28.06 o 
   6   0   0     2378.05     2389.56     45.27 o 
   7   0   0      757.42      816.36     46.18 o 
   7   0   0      234.55      218.70     24.73 o 
   8   0   0     2432.06     2374.60     71.82 o 
   8   0   0      753.12      789.19     47.25 o 
   1   1   0       33.38       37.25      1.49 o 
   1   1   0      107.79      125.66      2.62 o 
   2   1   0     1369.33     1366.13     15.28 o 
   2   1   0     4422.01     4482.63     46.72 o 
   3   1   0      290.30      268.56      4.78 o 
   3   1   0       89.89       81.38      2.65 o 
   4   1   0      406.80      381.72      7.00 o 
   4   1   0      125.97      122.05      4.09 o 
   4   1   0     1884.32     1938.36     69.76 o 
   5   1   0      155.81      155.94      4.62 o 
   6   1   0       95.25       90.75      6.83 o 
   6   1   0       29.50       28.77      3.82 o 
   6   1   0      104.36      103.47      9.74 o 
   7   1   0       13.35       10.41      4.42 o 
   7   1   0        4.13        6.12      5.89 o 
   8   1   0      194.50      212.42     15.81 o 
   8   1   0       60.23       60.17     11.46 o 
   0   2   0     1865.07     1602.58     56.14 o 
   1   2   0      549.73      564.83      9.42 o 
   1   2   0     1775.25     1827.90     25.14 o 
   2   2   0       53.23       62.10      2.68 o 
   2   2   0      171.88      199.35      4.37 o 
   3   2   0       60.90       78.84      2.93 o 
   3   2   0       18.86       24.18      1.82 o 
   4   2   0     1625.92     1717.88     22.81 o 
   4   2   0      503.49      576.37      9.53 o 
   5   2   0      235.03      219.42      5.83 o 
   6   2   0      191.70      187.54     13.90 o 
   6   2   0      186.36      178.82      8.63 o 
   6   2   0       57.71       63.74      7.50 o 
   7   2   0        1.15        2.91      3.40 o 
   7   2   0        0.36       -4.54      4.54 o 
   8   2   0       85.01       97.61     13.34 o 
   8   2   0      274.52      325.38     18.37 o 
   1   3   0     1658.43     1709.38     22.08 o 
   1   3   0      513.56      531.23      7.78 o 
   2   3   0      194.23      198.25      4.61 o 
   2   3   0      627.23      660.13     11.00 o 
   3   3   0      251.52      241.10      5.17 o 
   3   3   0      812.25      800.20     13.77 o 
   4   3   0       13.67       11.90      1.83 o 
   4   3   0       44.14       41.70      2.72 o 
   5   3   0     1170.91     1155.81     17.20 o 
   6   3   0        0.55       13.81      3.27 o 
   6   3   0       49.05       51.72      9.71 o 
   6   3   0        0.17        4.91      3.85 o 
   7   3   0        9.45        9.46      4.03 o 
   7   3   0        2.93        4.88      3.74 o 
   8   3   0      519.07      550.34     19.19 o 
   8   3   0      160.74      147.48     12.83 o 
   0   4   0    36430.66    32758.29    800.74 o 
   1   4   0      611.65      598.22     10.49 o 
   1   4   0     1975.22     1852.63     24.02 o 
   2   4   0      852.45      954.80     14.86 o 
   2   4   0     2752.84     3115.81     40.10 o 
   3   4   0      277.34      260.47      6.24 o 
   3   4   0      895.62      828.63     14.30 o 
   4   4   0     5961.33     5984.66     80.45 o 
   4   4   0     6046.73     5962.01    209.54 o 
   4   4   0     1846.01     1819.07     23.79 o 
   5   4   0     3758.75     3800.88     44.66 o 
   6   4   0      413.06      395.79     11.90 o 
   6   4   0      127.91      141.26     10.64 o 
   6   4   0      430.16      410.00     27.75 o 
   7   4   0      211.67      226.76     12.35 o 
   7   4   0      683.56      709.20     16.49 o 
   8   4   0      581.86      566.74     27.65 o 
   8   4   0     1879.00     1946.20     43.73 o 
   1   5   0       33.24       29.57      2.10 o 
   1   5   0      107.35       93.99      3.35 o 
   1   5   0      140.59      116.62      7.34 o 
   2   5   0       13.42       22.47      1.83 o 
   2   5   0       43.33       61.56      2.86 o 
   3   5   0     1100.87     1104.77     17.79 o 
   3   5   0     3555.06     3672.56     47.97 o 
   4   5   0       10.45       14.32      1.77 o 
   4   5   0       33.75       42.87      3.92 o 
   4   5   0      553.23      570.28     27.96 o 
   5   5   0       58.61       54.50      3.70 o 
   6   5   0       22.19       19.84      3.88 o 
   6   5   0       41.39        7.16     11.65 o 
   6   5   0        6.87       15.05      5.75 o 
   7   5   0      272.09      281.65     12.93 o 
   7   5   0       84.25       82.28      6.81 o 
   8   5   0        8.75        6.97      4.67 o 
   8   5   0       28.25       25.86      5.81 o 
   0   6   0     2594.59     2683.52     65.39 o 
   1   6   0     2464.70     2385.33     41.87 o 
   1   6   0     7959.28     7730.03    129.89 o 
   1   6   0    10423.98     9878.00    320.13 o 
   2   6   0        6.77       12.80      1.56 o 
   2   6   0        2.10        6.96      1.48 o 
   3   6   0       21.25       17.81      2.23 o 
   3   6   0       68.61       63.16      3.32 o 
   4   6   0     5934.06     5817.53    204.78 o 
   4   6   0     1567.02     1616.48     26.24 o 
   4   6   0     5060.42     4985.97     70.01 o 
   5   6   0      655.87      656.95     12.09 o 
   6   6   0        1.09       -0.46      3.06 o 
   6   6   0        0.34        3.98      4.05 o 
   6   6   0        1.46       -0.60      9.52 o 
   7   6   0       20.30       18.92      4.28 o 
   7   6   0       65.55       59.23      6.44 o 
   8   6   0      527.02      517.96     21.04 o 
   8   6   0     1701.91     1714.80     40.67 o 
   1   7   0      185.85      174.18      9.54 o 
   1   7   0      141.91      131.88      4.90 o 
   1   7   0       43.94       45.90      3.71 o 
   2   7   0      209.74      197.57      5.31 o 
   2   7   0       64.95       61.40      3.17 o 
   3   7   0       27.57       31.79      2.74 o 
   3   7   0       89.03       97.30      4.20 o 
   4   7   0       39.95       51.09      4.41 o 
   4   7   0      129.02      131.60      6.69 o 
   4   7   0      130.53      138.57      9.96 o 
   5   7   0      181.96      196.43      6.51 o 
   6   7   0      100.12       82.45     10.86 o 
   6   7   0      441.95      421.38     21.96 o 
   6   7   0       31.01       48.13     12.13 o 
   7   7   0       17.03       13.45      4.09 o 
   7   7   0       55.01       51.34      6.34 o 
   8   7   0       66.51       65.25      8.54 o 
   8   7   0       20.60       24.49      5.77 o 
   0   8   0     5023.92     4693.02    113.21 o 
   1   8   0     3315.48     3165.44     64.79 o 
   1   8   0     1026.68     1001.86     28.81 o 
   1   8   0     4342.17     4297.99    142.19 o 
   2   8   0      168.84      160.47      5.13 o 
   2   8   0      545.24      521.75     10.13 o 
   3   8   0       10.62       11.01      2.09 o 
   3   8   0       34.31       33.99      3.03 o 
   4   8   0     1916.75     1872.78     33.50 o 
   4   8   0      593.55      616.41     16.06 o 
   4   8   0     2387.51     2480.36     92.71 o 
   5   8   0      672.18      703.39     16.91 o 
   6   8   0      201.34      211.56     13.64 o 
   6   8   0      201.54      161.43     14.85 o 
   7   8   0      137.59      154.81     11.25 o 
   7   8   0       42.61       46.96      5.91 o 
   8   8   0      227.77      233.22     14.52 o 
   8   8   0       70.53       67.44      7.99 o 
   1   9   0     1383.50     1470.01     32.76 o 
   1   9   0      428.42      439.00     15.53 o 
   1   9   0     1811.92     1740.86     60.79 o 
   2   9   0      780.01      723.84     13.18 o 
   2   9   0      241.54      221.73      5.75 o 
   3   9   0     1092.32     1037.85     18.23 o 
   3   9   0      338.25      326.70      7.95 o 
   4   9   0      858.31      872.70     21.04 o 
   4   9   0      265.79      282.84     12.23 o 
   4   9   0      863.81      867.94     28.76 o 
   5   9   0      360.81      343.99     11.03 o 
   6   9   0      160.28      150.38     10.27 o 
   7   9   0      246.16      237.18     14.03 o 
   7   9   0       76.23       74.84      7.76 o 
   0  10   0     3278.06     4550.40    152.30 o 
   0  10   0     4293.16     4513.02    161.21 o 
   1  10   0     8142.44     7895.89    183.54 o 
   1  10   0     6217.20     5916.90    147.87 o 
   1  10   0     1925.24     1960.01     52.96 o 
   2  10   0        8.58       12.11      1.96 o 
   2  10   0       27.71       34.78      2.86 o 
   3  10   0      881.89      902.00     17.82 o 
   3  10   0     2847.91     2812.72     42.38 o 
   4  10   0     1809.74     1769.35     52.51 o 
   4  10   0     5844.23     5865.94    117.35 o 
   4  10   0     5973.61     5723.40    117.87 o 
   5  10   0      269.80      300.50     10.43 o 
   6  10   0      666.54      670.65     20.92 o 
   7  10   0      351.00      374.77     15.75 o 
   7  10   0      108.69      101.89      8.91 o 
   1  11   0     1476.60     1437.86     60.09 o 
   1  11   0     1933.85     1866.89     39.50 o 
   1  11   0      457.25      461.58     25.21 o 
   2  11   0       73.85       77.94      4.78 o 
   2  11   0      238.50      242.15      7.28 o 
   3  11   0        0.12       -1.28      1.69 o 
   3  11   0        0.39        2.55      1.99 o 
   4  11   0       91.06       84.72      9.74 o 
   4  11   0      375.16      372.98     11.17 o 
   4  11   0      294.07      328.64     23.55 o 
   5  11   0     1561.86     1523.27     34.32 o 
   6  11   0       13.67       10.65      7.53 o 
   7  11   0      124.38      105.97      9.24 o 
   7  11   0      401.65      380.66     16.51 o 
   0  12   0      352.54      436.51     15.40 o 
   1  12   0      110.73      112.50      6.19 o 
   1  12   0       84.54       92.39     12.79 o 
   1  12   0       26.18       29.97      5.25 o 
   2  12   0        7.21        9.04      2.13 o 
   2  12   0       23.27       25.10      3.07 o 
   3  12   0       64.67       70.89      4.54 o 
   3  12   0       20.03       22.81      2.81 o 
   4  12   0      173.50      175.34     11.72 o 
   4  12   0       28.70       29.92      8.71 o 
   4  12   0       92.67       80.13     13.48 o 
   5  12   0      419.15      468.65     16.01 o 
   6  12   0        2.29        7.07      7.39 o 
   7  12   0        1.42        4.30      5.06 o 
   7  12   0        0.44        3.07      4.74 o 
   1  13   0      100.91      101.28     12.36 o 
   1  13   0      426.80      396.55     11.00 o 
   1  13   0      325.89      354.71     21.94 o 
   2  13   0      152.84      157.81      6.47 o 
   2  13   0       47.33       48.47      3.85 o 
   3  13   0      752.50      771.57     16.55 o 
   3  13   0     2430.07     2370.51     46.55 o 
   4  13   0      312.71      313.17     15.13 o 
   4  13   0      115.54      117.99     16.22 o 
   4  13   0       35.78       33.88     10.21 o 
   5  13   0      450.49      435.15     15.51 o 
   6  13   0      136.96      148.93     11.29 o 
   7  13   0        4.41        4.01      4.55 o 
   7  13   0       14.25       11.17      5.67 o 
   0  14   0       10.25       45.07      5.57 o 
   1  14   0     3990.11     3972.58     70.68 o 
   1  14   0     3046.67     3264.88    117.41 o 
   2  14   0      561.56      565.89     13.21 o 
   2  14   0      173.90      184.49      6.79 o 
   3  14   0      213.11      223.60     14.77 o 
   3  14   0      688.21      733.58     19.14 o 
   4  14   0      395.49      437.89     28.63 o 
   4  14   0      412.38      420.09     22.41 o 
   4  14   0      122.47      120.07     16.43 o 
   5  14   0       34.98       21.55      5.42 o 
   6  14   0     1208.95     1197.59     31.43 o 
   1  15   0     2744.37     2592.60     48.48 o 
   1  15   0     2095.47     2138.93     82.88 o 
   2  15   0      117.23      121.30      7.37 o 
   2  15   0      378.57      374.36     12.16 o 
   3  15   0      169.70      169.68     11.13 o 
   3  15   0      548.01      543.89     19.16 o 
   4  15   0      527.67      526.26     25.44 o 
   5  15   0     1095.13     1049.52     27.49 o 
   6  15   0      120.86      124.43     11.15 o 
   0  16   0      342.10      374.04     15.57 o 
   1  16   0      210.87      188.94     10.13 o 
   2  16   0     1529.01     1503.68     32.18 o 
   2  16   0      473.48      491.97     14.34 o 
   3  16   0      382.84      377.48     15.69 o 
   3  16   0      118.55      114.95      9.64 o 
   4  16   0       46.64       35.83     11.41 o 
   4  16   0       11.94       18.00      8.66 o 
   5  16   0      420.60      447.08     19.25 o 
   6  16   0      227.57      224.55     15.92 o 
   1  17   0        1.24        4.23      5.87 o 
   2  17   0      206.70      204.10      9.74 o 
   2  17   0       64.01       76.39      6.42 o 
   3  17   0        0.09       -1.71      3.30 o 
   3  17   0        0.30        9.41      4.71 o 
   4  17   0      194.53      226.24     13.91 o 
   5  17   0      106.46      124.97     10.97 o 
   0  18   0       11.55       23.87      9.61 o 
   1  18   0      771.64      812.89     23.85 o 
   2  18   0      740.80      695.60     19.18 o 
   2  18   0      229.40      232.99     12.40 o 
   3  18   0      131.56      142.54     10.99 o 
   3  18   0      424.86      470.45     18.50 o 
   4  18   0      103.53      106.54     11.24 o 
   5  18   0      285.00      267.60     15.35 o 
   1  19   0     1492.27     1555.48     40.14 o 
   2  19   0       38.70       41.15      6.75 o 
   2  19   0       11.98        3.60      4.20 o 
   3  19   0      124.79      122.75     11.02 o 
   3  19   0       38.64       27.27      6.14 o 
   4  19   0      111.95       93.85     11.12 o 
   0  20   0      306.79      327.57     25.46 o 
   1  20   0       23.31       20.19      8.29 o 
   2  20   0     1372.55     1310.80     35.69 o 
   2  20   0      425.03      429.42     21.82 o 
   3  20   0      375.12      382.17     17.37 o 
   3  20   0      116.16      124.12     10.77 o 
   4  20   0       25.46       25.91      9.55 o 
   1  21   0       45.79       37.98     11.33 o 
   2  21   0       15.91        8.53      6.62 o 
   2  21   0       51.36       55.72     10.34 o 
   3  21   0      129.40      137.57     15.07 o 
   3  21   0      417.87      450.28     19.26 o 
   0  22   0      147.62      156.59     19.06 o 
   1  22   0        0.14       10.67     16.23 o 
   2  22   0        1.90        3.46      6.75 o 
   2  22   0        6.15        2.97      7.04 o 
  -8   1   1      292.79      339.90     25.20 o 
  -8   1   1       90.67       89.42     10.41 o 
  -7   1   1      243.53      268.98     20.67 o 
  -7   1   1       75.41       93.34      9.60 o 
  -6   1   1       29.42       32.81      4.07 o 
  -6   1   1        9.11        9.25      3.65 o 
  -6   1   1       58.92       52.97     13.44 o 
  -5   1   1      374.18      385.22      8.30 o 
  -4   1   1     4771.38     4786.54     57.01 o 
  -4   1   1     1477.52     1486.39     19.16 o 
  -3   1   1        0.29        0.13      1.01 o 
  -3   1   1        0.95        4.06      1.12 o 
  -2   1   1     2088.95     2106.96     25.20 o 
  -2   1   1      646.87      660.66      9.37 o 
  -1   1   1       16.85       14.72      0.85 o 
  -1   1   1        5.22        4.27      0.65 o 
   0   1   1     1488.45     1471.07     20.32 o 
   1   1   1      311.20      374.78      4.96 o 
   1   1   1       96.37      110.54      2.18 o 
   2   1   1     3879.73     4002.42     47.28 o 
   2   1   1     1201.41     1199.97     17.43 o 
   3   1   1      294.92      271.38      5.33 o 
   3   1   1       91.33       86.93      3.05 o 
   4   1   1      236.20      238.58      5.76 o 
   4   1   1      236.73      228.60     11.77 o 
   4   1   1       73.14       74.43      3.74 o 
   5   1   1      294.79      283.73      6.18 o 
   6   1   1       24.19       15.00      6.28 o 
   6   1   1       20.11       20.10      3.46 o 
   6   1   1        6.23        0.38      6.21 o 
   7   1   1        9.33       13.81      3.08 o 
   7   1   1        2.89        4.59      5.48 o 
   8   1   1       10.69        4.76      6.94 o 
   8   1   1       34.52       38.09      6.70 o 
  -8   2   1     2873.74     2919.39     69.82 o 
  -8   2   1      889.89      903.22     36.11 o 
  -7   2   1      100.44      113.24      8.75 o 
  -7   2   1      324.36      348.61     13.81 o 
  -6   2   1        5.35        9.58      2.94 o 
  -6   2   1       17.27       23.83      3.66 o 
  -6   2   1       74.98       75.84     14.24 o 
  -5   2   1      183.18      182.90      5.51 o 
  -4   2   1     5299.31     5382.29     60.75 o 
  -4   2   1    17113.14    17470.95    198.96 o 
  -3   2   1      277.56      225.45      4.90 o 
  -3   2   1      896.31      807.86     11.41 o 
  -2   2   1     2771.63     2990.90     35.17 o 
  -2   2   1      858.27      905.51     12.20 o 
  -1   2   1     8779.29     8615.11    125.45 o 
  -1   2   1    28351.09    27671.61    412.87 o 
   0   2   1     5118.90     5014.23     66.08 o 
   1   2   1    19816.91    21617.48    284.31 o 
   1   2   1    28596.20    34264.15   1167.17 o 
   1   2   1     6136.57     6511.84    106.68 o 
   2   2   1      671.22      714.57      9.51 o 
   2   2   1      207.85      221.12      4.06 o 
   3   2   1       40.47       30.34      1.93 o 
   3   2   1      130.69      101.74      3.57 o 
   4   2   1    15142.33    15672.14    192.03 o 
   4   2   1     4689.02     4697.88     64.90 o 
   4   2   1    15161.94    15411.75    291.23 o 
   5   2   1     2150.47     2070.29     26.43 o 
   6   2   1      135.17      154.15      9.08 o 
   6   2   1      148.16      144.78      9.32 o 
   6   2   1       41.86       65.90     12.26 o 
   7   2   1       20.75        8.96      3.74 o 
   7   2   1        6.43       -3.11      4.83 o 
   8   2   1     2667.54     2777.68     50.74 o 
   8   2   1      826.04      848.50     35.29 o 
  -8   3   1       25.95       24.95      6.79 o 
  -8   3   1       83.79       84.55     10.83 o 
  -7   3   1      220.30      227.77     12.77 o 
  -7   3   1       68.22       68.49      6.32 o 
  -6   3   1      156.63      159.77     11.63 o 
  -6   3   1       48.50       41.86      4.36 o 
  -6   3   1      156.80      152.15     18.01 o 
  -5   3   1     1877.46     1877.31     29.82 o 
  -4   3   1       71.97       66.57      3.15 o 
  -4   3   1       22.29       24.11      2.32 o 
  -3   3   1        0.04        1.82      1.44 o 
  -3   3   1        0.14        0.58      0.98 o 
  -2   3   1      293.70      272.46      5.09 o 
  -2   3   1      948.45      879.54     15.48 o 
  -1   3   1     1654.58     1740.30     27.03 o 
  -1   3   1      512.36      533.28      9.33 o 
   0   3   1     1498.06     1475.21     22.23 o 
   1   3   1     1790.57     1835.16     25.77 o 
   1   3   1     5782.32     6146.99     89.97 o 
   1   3   1     6294.68     6517.52    223.72 o 
   2   3   1        5.68        5.54      1.22 o 
   2   3   1        1.76        1.02      1.17 o 
   3   3   1     1903.61     1933.38     25.16 o 
   3   3   1      589.48      586.08      9.36 o 
   4   3   1        4.78       11.13      2.33 o 
   4   3   1       32.67       30.80      7.18 o 
   4   3   1        1.48        2.64      1.32 o 
   5   3   1      525.90      537.69      9.65 o 
   6   3   1      205.25      196.33     10.39 o 
   6   3   1        3.18       12.54      7.18 o 
   6   3   1       10.26        2.94      3.06 o 
   7   3   1       47.70       57.43      5.43 o 
   7   3   1       14.77       11.44      6.14 o 
   8   3   1       17.79       17.55      4.80 o 
   8   3   1        5.51        2.33      6.09 o 
  -8   4   1       78.40       75.82      8.95 o 
  -8   4   1       24.28       27.82      5.90 o 
  -7   4   1      594.56      583.73     16.79 o 
  -7   4   1      184.11      200.43     10.49 o 
  -6   4   1       55.23       61.68      7.55 o 
  -6   4   1       17.10       16.67      3.40 o 
  -6   4   1      183.14      177.19     19.28 o 
  -5   4   1     1168.70     1192.25     19.22 o 
  -4   4   1      275.76      262.45      5.63 o 
  -4   4   1       85.39       93.98      4.77 o 
  -3   4   1     1924.12     1891.50     28.18 o 
  -3   4   1      595.83      590.62     10.23 o 
  -2   4   1      391.38      463.94      9.43 o 
  -2   4   1      121.19      137.19      3.66 o 
  -1   4   1     2728.52     2753.14     42.09 o 
  -1   4   1      844.92      860.80     14.23 o 
  -1   4   1     2732.42     2853.53     95.43 o 
   0   4   1    12103.88    11991.31    173.43 o 
   1   4   1        3.90        3.45      1.22 o 
   1   4   1       12.58       16.60      1.43 o 
   2   4   1      907.91     1017.33     14.82 o 
   2   4   1      281.14      314.13      6.90 o 
   3   4   1      395.06      380.70      6.74 o 
   3   4   1     1275.79     1253.40     18.61 o 
   4   4   1     1622.42     1639.83     28.68 o 
   4   4   1      502.40      483.63      8.67 o 
   4   4   1     1634.96     1591.97     44.51 o 
   5   4   1     1159.82     1222.63     17.33 o 
   6   4   1       25.99       22.75      4.32 o 
   6   4   1        8.05       11.65      7.53 o 
   6   4   1       32.37       34.13      7.13 o 
   7   4   1       19.12       31.83      5.40 o 
   7   4   1       61.73       67.35      5.73 o 
   8   4   1      100.65       90.91     12.92 o 
   8   4   1      325.02      326.65     13.10 o 
  -8   5   1      183.46      174.93     11.82 o 
  -8   5   1      592.44      577.45     20.16 o 
  -7   5   1      124.60      130.71      8.63 o 
  -7   5   1      402.36      388.70     13.50 o 
  -6   5   1       61.98       54.21      7.10 o 
  -6   5   1       19.19       15.50      3.59 o 
  -6   5   1       68.86       27.95      9.67 o 
  -5   5   1      100.65      106.30      5.31 o 
  -4   5   1     1677.54     1681.27     24.07 o 
  -4   5   1      519.47      512.16     10.98 o 
  -3   5   1        0.25        1.38      1.33 o 
  -3   5   1        0.80        4.63      1.64 o 
  -2   5   1       22.61       26.92      2.27 o 
  -2   5   1        7.00        9.27      1.42 o 
  -1   5   1       35.21       31.28      1.78 o 
  -1   5   1      113.71      108.55      3.52 o 
  -1   5   1      215.80      195.58     10.28 o 
   0   5   1     1556.09     1578.37     27.86 o 
   1   5   1      102.09      108.50      3.80 o 
   1   5   1      329.67      330.11      6.76 o 
   2   5   1        6.44        9.73      1.59 o 
   2   5   1       20.80       30.89      2.16 o 
   3   5   1      197.44      197.49      5.26 o 
   3   5   1       61.14       62.89      2.57 o 
   4   5   1        6.51       14.50      2.21 o 
   4   5   1      763.88      782.99     25.79 o 
   4   5   1       21.01       19.08      3.07 o 
   5   5   1      288.88      310.61      7.02 o 
   6   5   1      111.57       94.15      9.57 o 
   6   5   1        3.25        2.80      3.31 o 
   6   5   1        1.01        7.27      5.29 o 
   7   5   1       50.60       51.77      5.37 o 
   7   5   1       15.67        2.85      3.70 o 
   8   5   1       14.91       14.50      5.89 o 
   8   5   1        4.62        4.92      5.12 o 
  -8   6   1      289.96      292.00     15.21 o 
  -8   6   1      936.38      973.80     27.63 o 
  -7   6   1        1.09        5.47      3.72 o 
  -7   6   1        0.34        2.55      3.25 o 
  -6   6   1        1.16        2.88      4.11 o 
  -6   6   1        0.36        1.09      3.56 o 
  -6   6   1        1.50        6.61      8.92 o 
  -5   6   1      210.12      212.79      8.28 o 
  -4   6   1     2821.27     2751.54     41.71 o 
  -4   6   1      873.64      879.11     16.16 o 
  -3   6   1      740.32      713.83     11.99 o 
  -3   6   1     2390.71     2308.51     34.74 o 
  -2   6   1      153.92      169.86      4.30 o 
  -2   6   1      497.06      528.31      9.87 o 
  -1   6   1     2232.23     2130.44     33.61 o 
  -1   6   1      691.24      674.69     15.94 o 
  -1   6   1     3629.68     3366.12    112.19 o 
   0   6   1    10569.89    10758.07    178.97 o 
   1   6   1     5204.02     4808.70    156.89 o 
   1   6   1     4512.78     4335.14     72.49 o 
   1   6   1     1397.44     1341.17     24.61 o 
   2   6   1      210.87      256.54      5.62 o 
   2   6   1       65.30       84.61      3.38 o 
   3   6   1      150.65      139.43      5.21 o 
   3   6   1      486.50      451.69      8.81 o 
   4   6   1      813.17      787.24     14.55 o 
   4   6   1     2686.62     2844.34    106.22 o 
   4   6   1     2625.97     2581.23     38.83 o 
   5   6   1      758.45      748.56     14.15 o 
   6   6   1      103.26      124.46      8.57 o 
   6   6   1      762.35      786.71     31.30 o 
   7   6   1        1.38        1.75      3.33 o 
   7   6   1        4.47        7.79      3.44 o 
   8   6   1     1144.36     1177.53     31.34 o 
   8   6   1      354.37      373.56     17.70 o 
  -8   7   1      286.69      292.84     16.14 o 
  -8   7   1       88.78       81.34      8.65 o 
  -7   7   1       81.82       81.23      6.98 o 
  -7   7   1      264.23      279.52     13.17 o 
  -6   7   1      341.83      352.35     14.92 o 
  -6   7   1     1134.88     1096.43     31.36 o 
  -6   7   1     1103.87     1119.06     39.57 o 
  -5   7   1      572.23      553.29     16.11 o 
  -4   7   1        4.87        5.97      2.59 o 
  -4   7   1        1.51        4.49      2.23 o 
  -4   7   1       44.82       42.70      8.45 o 
  -3   7   1       25.20       20.68      2.15 o 
  -3   7   1       81.37       65.20      3.79 o 
  -2   7   1     3549.85     3551.08     50.46 o 
  -2   7   1     1099.26     1067.60     17.01 o 
  -1   7   1       25.41       16.33      4.53 o 
  -1   7   1       25.13       18.81      2.02 o 
  -1   7   1        7.78        4.69      1.97 o 
   0   7   1    14406.96    14472.97    240.78 o 
   1   7   1        0.88        3.13      1.68 o 
   1   7   1        8.67       11.97      4.12 o 
   1   7   1        0.27        1.25      1.23 o 
   2   7   1      346.10      377.21      8.38 o 
   2   7   1     1117.67     1141.94     16.91 o 
   3   7   1      691.28      694.22     12.07 o 
   3   7   1      214.06      222.90      6.06 o 
   4   7   1     1377.64     1330.68     32.69 o 
   4   7   1     4448.85     4519.50     70.37 o 
   4   7   1     4797.35     4677.91    116.94 o 
   5   7   1      429.69      425.04      9.94 o 
   6   7   1       16.84       48.68     11.89 o 
   6   7   1       54.39       53.34      6.84 o 
   6   7   1      391.92      363.43     16.69 o 
   7   7   1      200.40      209.95     11.10 o 
   7   7   1       62.06       72.74      6.86 o 
   8   7   1      130.13      115.59     10.73 o 
   8   7   1       40.30       29.75      6.25 o 
  -8   8   1      202.42      185.89     13.08 o 
  -8   8   1       62.68       48.09      7.22 o 
  -7   8   1     1056.97     1019.51     24.45 o 
  -7   8   1      327.31      322.63     16.28 o 
  -6   8   1       63.01       53.22      7.01 o 
  -6   8   1        0.21        3.76      3.88 o 
  -5   8   1     1168.86     1169.87     26.93 o 
  -4   8   1      470.76      461.58     11.62 o 
  -4   8   1     2113.78     2077.69     56.21 o 
  -4   8   1     1520.24     1607.98     33.31 o 
  -3   8   1     5457.04     5301.19     74.96 o 
  -3   8   1     1689.84     1659.01     23.96 o 
  -2   8   1     1389.58     1354.38     20.96 o 
  -2   8   1     4487.38     4388.86     61.85 o 
  -1   8   1     1422.83     1371.29     49.16 o 
  -1   8   1      616.77      672.26     12.85 o 
  -1   8   1      190.99      218.17      7.87 o 
   0   8   1    27874.29    27063.85    448.92 o 
   1   8   1     2603.00     2477.47     51.82 o 
   1   8   1      806.05      758.45     15.70 o 
   1   8   1     2793.99     2656.12     88.67 o 
   2   8   1      599.75      555.57     10.40 o 
   2   8   1     1936.79     1844.88     25.68 o 
   3   8   1      339.83      329.16      7.79 o 
   3   8   1     1097.41     1021.49     16.39 o 
   4   8   1     1145.56     1162.04     22.44 o 
   4   8   1      354.74      386.30     14.29 o 
   4   8   1     1964.49     1930.25     53.80 o 
   5   8   1     2255.62     2212.15     32.76 o 
   6   8   1      113.13       99.71      9.22 o 
   6   8   1        2.49        1.59      6.35 o 
   6   8   1        0.77       19.06      9.21 o 
   7   8   1      113.25      122.60      8.52 o 
   7   8   1      365.73      363.30     15.54 o 
   8   8   1       78.55       55.71     15.34 o 
   8   8   1      253.65      257.30     21.62 o 
  -7   9   1      293.24      310.30     15.35 o 
  -7   9   1       90.81       93.05      8.72 o 
  -6   9   1      192.49      198.79     10.00 o 
  -5   9   1      219.45      226.99      8.90 o 
  -4   9   1      283.54      303.11     11.73 o 
  -4   9   1        5.50       10.02      3.05 o 
  -4   9   1       17.76       18.37      4.71 o 
  -3   9   1     2374.85     2420.63     36.90 o 
  -3   9   1      735.40      701.21     13.35 o 
  -2   9   1      238.99      256.86      6.56 o 
  -2   9   1       74.01       87.57      4.19 o 
  -1   9   1      747.37      746.84     18.85 o 
  -1   9   1      231.43      248.05      8.50 o 
  -1   9   1      813.34      804.30     22.86 o 
   0   9   1      223.20      228.53      6.55 o 
   1   9   1      444.45      403.78     16.81 o 
   1   9   1      213.01      194.88      7.71 o 
   1   9   1       65.96       60.20      3.87 o 
   2   9   1      644.02      629.83     12.67 o 
   2   9   1     2079.75     2060.38     34.21 o 
   3   9   1       12.04       11.69      2.14 o 
   3   9   1       38.88       33.02      2.83 o 
   4   9   1       28.72       36.49      4.37 o 
   4   9   1        8.89       26.53      8.54 o 
   4   9   1     1823.12     1786.99     50.77 o 
   5   9   1       18.20       19.39      3.39 o 
   6   9   1      304.79      277.05     13.20 o 
   6   9   1       86.30      103.47     16.79 o 
   7   9   1        0.65       -2.93      3.27 o 
   7   9   1        2.09        1.01      4.15 o 
  -7  10   1        5.59        9.02      4.63 o 
  -7  10   1       18.06       20.16      5.80 o 
  -6  10   1      219.64      229.49     10.70 o 
  -5  10   1      610.45      574.82     15.12 o 
  -4  10   1      129.38      151.96      8.72 o 
  -4  10   1     2227.55     2249.12     49.94 o 
  -4  10   1      417.81      381.58     25.36 o 
  -3  10   1       66.53       58.77      3.88 o 
  -3  10   1      214.84      222.32      6.68 o 
  -2  10   1       60.10       73.01      4.53 o 
  -2  10   1      194.09      192.65      5.65 o 
  -1  10   1       65.09       62.94      4.33 o 
  -1  10   1       20.16       18.83      3.97 o 
  -1  10   1      183.48      198.16     12.07 o 
   0  10   1     3233.49     3157.60     55.57 o 
   1  10   1      118.39      128.11      6.38 o 
   1  10   1      402.48      402.88     13.35 o 
   1  10   1      382.32      437.89     16.62 o 
   2  10   1       77.99       84.28      4.57 o 
   2  10   1       24.15       26.68      2.47 o 
   3  10   1      873.97      880.38     16.33 o 
   3  10   1      270.64      262.42      7.01 o 
   4  10   1      371.77      401.98     15.57 o 
   4  10   1       39.81       60.13      5.93 o 
   4  10   1       12.33       15.40      5.30 o 
   5  10   1       25.13       26.00      5.11 o 
   6  10   1      475.64      441.04     16.66 o 
   7  10   1       28.11       37.10      6.56 o 
   7  10   1        8.70        7.18      3.98 o 
  -7  11   1       29.92       25.62      6.20 o 
  -7  11   1        9.26       12.61      5.00 o 
  -6  11   1        5.24        2.78      7.07 o 
  -5  11   1     1897.22     1835.01     34.76 o 
  -4  11   1      261.88      252.48     14.85 o 
  -4  11   1      352.94      373.06     14.70 o 
  -4  11   1       81.10       60.59     11.47 o 
  -3  11   1       53.69       57.18      3.90 o 
  -3  11   1      173.38      172.00      6.47 o 
  -2  11   1      270.31      273.58      8.38 o 
  -2  11   1      872.93      880.60     15.73 o 
  -1  11   1      361.97      367.82     21.89 o 
  -1  11   1     1168.91     1108.77     33.27 o 
  -1  11   1     1479.60     1387.20     30.50 o 
   0  11   1      990.49      972.50     19.83 o 
   1  11   1     1365.31     1301.34     28.78 o 
   1  11   1      310.70      348.38     14.30 o 
   1  11   1     1003.34     1027.07     46.43 o 
   2  11   1       68.15       80.72      4.55 o 
   2  11   1      220.09      233.15      7.12 o 
   3  11   1       47.82       45.20      3.77 o 
   3  11   1       14.81       18.41      2.56 o 
   4  11   1     1046.16     1069.35     25.38 o 
   4  11   1      311.52      131.92     16.09 o 
   4  11   1     1006.01     1011.07     47.76 o 
   5  11   1      698.06      680.31     19.78 o 
   6  11   1      508.07      488.99     17.84 o 
   7  11   1       61.53       80.79      8.97 o 
   7  11   1       19.05       17.07      5.05 o 
  -7  12   1      343.44      324.14     19.30 o 
  -7  12   1     1109.08     1147.65     30.99 o 
  -6  12   1        3.79        9.57      7.58 o 
  -5  12   1     1353.08     1280.00     30.39 o 
  -4  12   1      289.74      310.15     12.18 o 
  -4  12   1      261.04      286.63     21.77 o 
  -4  12   1       80.83       74.15     12.75 o 
  -3  12   1      138.60      138.53      5.84 o 
  -3  12   1      447.57      448.94     10.52 o 
  -2  12   1     1083.88     1070.38     20.46 o 
  -2  12   1      335.64      347.11      8.95 o 
  -1  12   1      108.81      125.54      6.41 o 
  -1  12   1      106.07      140.44     10.70 o 
  -1  12   1       32.85       33.68      7.67 o 
   0  12   1     4141.49     4027.37     70.61 o 
   1  12   1        2.74        6.36      3.45 o 
   1  12   1       41.68       42.11      4.46 o 
   1  12   1        8.84        8.66      5.91 o 
   2  12   1      788.42      789.30     15.86 o 
   2  12   1     2546.07     2568.05     42.62 o 
   3  12   1      352.19      358.14     11.15 o 
   3  12   1     1137.35     1126.31     25.49 o 
   4  12   1      524.98      538.07     31.73 o 
   4  12   1      938.74      923.65     23.24 o 
   4  12   1      162.57      142.29     12.39 o 
   5  12   1     1924.44     1867.09     40.55 o 
   6  12   1      318.08      318.15     14.62 o 
   7  12   1      440.85      432.98     19.16 o 
   7  12   1     1423.63     1467.26     36.81 o 
  -7  13   1      481.06      478.90     18.65 o 
  -7  13   1      148.97      142.35     11.07 o 
  -6  13   1      418.94      441.58     17.28 o 
  -5  13   1      160.20      158.63      9.40 o 
  -4  13   1      672.50      660.15     22.56 o 
  -4  13   1      636.72      626.41     35.15 o 
  -4  13   1      197.17      205.53     21.03 o 
  -3  13   1     1142.99     1140.94     29.91 o 
  -3  13   1     3691.08     3684.49     54.85 o 
  -2  13   1        8.43       12.80      2.54 o 
  -2  13   1        2.61       -0.90      1.79 o 
  -1  13   1      357.76      319.08      9.72 o 
  -1  13   1      105.78       89.23      7.24 o 
  -1  13   1      341.61      354.44     21.97 o 
   0  13   1      335.95      372.83     10.17 o 
   1  13   1      157.95      139.03      8.25 o 
   1  13   1       16.15       15.75      6.19 o 
   2  13   1      674.84      693.53     17.55 o 
   2  13   1      208.97      220.71      7.81 o 
   3  13   1     1202.59     1190.16     26.93 o 
   3  13   1      372.40      365.15     11.66 o 
   4  13   1      283.69      263.26     13.70 o 
   4  13   1       16.37        5.18      6.95 o 
   5  13   1        6.42        4.10      4.81 o 
   6  13   1      393.22      399.25     16.66 o 
   7  13   1        0.95       -2.06      4.65 o 
   7  13   1        0.30        1.86      4.27 o 
  -6  14   1      698.95      643.49     21.19 o 
  -5  14   1      106.11       89.22      7.75 o 
  -4  14   1      177.00      214.73     12.83 o 
  -4  14   1       54.53       67.72     12.75 o 
  -4  14   1       16.89       19.15      8.65 o 
  -3  14   1      162.49      162.89      8.67 o 
  -3  14   1      524.75      529.01     15.28 o 
  -2  14   1       47.28       46.64      4.80 o 
  -2  14   1      152.67      164.09      6.69 o 
  -1  14   1       79.96      102.55     13.52 o 
  -1  14   1      216.74      227.70      8.39 o 
   0  14   1      224.74      244.00      8.02 o 
   1  14   1      136.78      162.33     15.87 o 
   1  14   1      466.47      496.82     13.12 o 
   2  14   1      143.12      160.04      8.65 o 
   2  14   1       44.32       51.90      4.10 o 
   3  14   1        0.41       -0.33      2.29 o 
   3  14   1        1.32        0.26      3.05 o 
   4  14   1      375.11      340.18     20.03 o 
   4  14   1        6.00       13.00      7.54 o 
   5  14   1       38.47       29.22      6.75 o 
   6  14   1      284.21      296.59     14.89 o 
  -6  15   1      109.14      126.52     11.05 o 
  -5  15   1      546.12      549.39     18.26 o 
  -4  15   1       16.21       19.78      8.77 o 
  -4  15   1      210.72      192.45     12.47 o 
  -3  15   1       68.79       58.91      7.32 o 
  -3  15   1       21.30       23.00      4.24 o 
  -2  15   1        2.09        5.19      2.50 o 
  -2  15   1        0.65       -0.37      2.61 o 
  -1  15   1     1391.50     1336.04     56.38 o 
  -1  15   1     1412.62     1322.16     27.48 o 
   0  15   1       68.19       84.98      4.63 o 
   1  15   1      499.11      455.07     15.41 o 
   1  15   1       21.12       28.93      7.85 o 
   2  15   1      167.55      160.83      6.74 o 
   2  15   1      541.07      555.69     15.71 o 
   3  15   1        0.20        1.82      3.13 o 
   3  15   1        0.06        0.27      3.38 o 
   4  15   1      180.37      185.73     12.69 o 
   5  15   1        0.40        2.43      6.12 o 
   6  15   1      197.77      179.58     14.45 o 
  -6  16   1      142.82      161.55     11.96 o 
  -5  16   1      834.94      870.91     24.47 o 
  -4  16   1      115.76      128.21     11.04 o 
  -4  16   1       34.70       32.90     10.17 o 
  -3  16   1      450.03      443.84     17.19 o 
  -3  16   1      139.36      146.32     10.69 o 
  -2  16   1      695.01      735.94     18.94 o 
  -2  16   1     2244.40     2242.71     44.43 o 
  -1  16   1      639.14      729.05     37.44 o 
  -1  16   1      663.31      694.88     17.19 o 
   0  16   1     1980.66     2010.16     34.61 o 
   1  16   1      275.97      301.18     12.79 o 
   1  16   1       24.17       35.56      8.75 o 
   2  16   1      584.80      598.67     13.99 o 
   2  16   1     1888.49     1880.22     38.90 o 
   3  16   1      540.05      583.78     17.34 o 
   3  16   1      167.23      166.09     14.46 o 
   4  16   1       68.11       74.18      9.92 o 
   5  16   1      465.51      433.98     19.08 o 
   6  16   1      199.64      201.80     15.21 o 
  -5  17   1      125.10      107.39     12.96 o 
  -5  17   1      101.91      100.29     17.02 o 
  -4  17   1      627.85      602.83     22.79 o 
  -3  17   1      877.25      873.47     26.59 o 
  -3  17   1      271.65      277.47     13.34 o 
  -2  17   1        0.65       -0.85      3.03 o 
  -2  17   1        2.09        0.37      3.81 o 
  -1  17   1      180.27      165.68      7.27 o 
   0  17   1      178.89      190.50      8.14 o 
   1  17   1      431.41      420.00     15.80 o 
   2  17   1     1446.81     1514.20     33.10 o 
   2  17   1      448.03      433.92     15.76 o 
   3  17   1      338.24      352.45     14.94 o 
   3  17   1     1092.27     1052.63     30.55 o 
   4  17   1        8.64        7.80      7.53 o 
   4  17   1      108.05      123.58     11.52 o 
   5  17   1      200.26      248.77     14.70 o 
  -5  18   1      133.52      154.69     12.48 o 
  -4  18   1       63.25       72.94      9.95 o 
  -3  18   1      430.54      414.14     17.10 o 
  -3  18   1      133.32      127.28     10.46 o 
  -2  18   1      623.17      619.12     20.50 o 
  -2  18   1      192.97      193.13      9.86 o 
  -1  18   1     1195.52     1214.16     32.70 o 
   0  18   1       25.97       31.09      4.65 o 
   1  18   1     1272.16     1260.41     33.06 o 
   2  18   1     1226.63     1244.66     28.98 o 
   2  18   1      379.84      378.57     14.95 o 
   3  18   1      242.90      244.69     13.59 o 
   3  18   1      784.40      796.48     25.74 o 
   4  18   1      155.68      153.84     12.57 o 
   5  18   1      147.68      159.13     12.24 o 
  -4  19   1       83.13       78.80     10.56 o 
  -3  19   1        4.99        4.04      4.59 o 
  -3  19   1       16.12        5.12      4.78 o 
  -2  19   1       89.98       83.57      8.37 o 
  -2  19   1      290.57      291.38     14.20 o 
  -1  19   1       61.45       64.31      8.89 o 
   0  19   1        1.78       -5.70      5.70 o 
   1  19   1       63.17       64.46      8.22 o 
   2  19   1       31.07       13.72      6.29 o 
   2  19   1      100.34       96.78      7.95 o 
   3  19   1       22.16       22.63      5.74 o 
   3  19   1       71.58       78.58      9.18 o 
   4  19   1       42.08       47.06      9.47 o 
  -4  20   1       77.72       82.50     11.43 o 
  -3  20   1       23.81       23.17      6.07 o 
  -3  20   1       76.89       83.05      9.49 o 
  -2  20   1       29.98       35.61      8.34 o 
  -2  20   1       96.83      101.39     12.83 o 
  -1  20   1      507.43      525.99     24.88 o 
   0  20   1       25.23       24.13      7.67 o 
   1  20   1      193.85      182.19     15.16 o 
   2  20   1      212.44      221.26     13.48 o 
   2  20   1       65.78       82.98     11.26 o 
   3  20   1      122.98      134.42     14.52 o 
   3  20   1      397.14      392.89     17.59 o 
   4  20   1       44.83       20.49      9.87 o 
  -3  21   1      290.87      295.44     22.85 o 
  -3  21   1       90.07       95.48      9.77 o 
  -2  21   1      142.26      150.85     16.00 o 
  -2  21   1       44.05       36.36      9.04 o 
  -1  21   1      152.42      163.26     21.91 o 
   0  21   1       46.66       50.33      9.06 o 
   1  21   1       56.98       60.02     11.64 o 
   2  21   1       48.06       66.94      8.47 o 
   2  21   1       14.88       17.33      7.37 o 
   3  21   1      520.28      533.95     21.40 o 
   3  21   1      161.11      165.23     16.31 o 
  -2  22   1      472.14      479.55     25.43 o 
  -2  22   1      146.20      150.36     15.27 o 
  -1  22   1     1630.92     1753.11     82.19 o 
   0  22   1      122.78      149.01     13.47 o 
   1  22   1      630.66      611.92     28.39 o 
   2  22   1      267.67      285.86     22.07 o 
   2  22   1       82.89       78.40     16.51 o 
  -8   0   2       57.70       72.70     17.63 o 
  -8   0   2       17.87       15.93      7.29 o 
  -7   0   2     1477.99     1498.64     71.21 o 
  -7   0   2      457.68      470.47     23.32 o 
  -6   0   2       39.81       41.60      5.28 o 
  -6   0   2      128.55      133.34     12.61 o 
  -5   0   2     2573.38     2690.57     72.62 o 
  -5   0   2      796.88      818.94     17.03 o 
  -4   0   2      441.18      391.94     15.77 o 
  -4   0   2      136.62      114.64      5.74 o 
  -3   0   2     3942.18     3974.33     60.51 o 
  -3   0   2    12730.54    12910.99    245.86 o 
  -2   0   2     5332.75     5526.12     91.75 o 
  -2   0   2    17221.12    17612.99    414.04 o 
  -1   0   2       59.95       35.49      2.37 o 
  -1   0   2      193.60      112.10      4.64 o 
   0   0   2    35353.44    36916.68   1192.49 o 
   1   0   2       16.10       15.24      1.78 o 
   1   0   2        4.99        5.08      1.42 o 
   2   0   2     9887.74     9762.25    160.14 o 
   2   0   2     3061.87     2991.46     72.94 o 
   3   0   2      290.68      279.34     10.91 o 
   3   0   2      938.70      964.35     17.78 o 
   4   0   2        3.40        8.32      2.75 o 
   4   0   2        1.05        1.67      2.80 o 
   5   0   2     6644.93     6672.05    101.28 o 
   5   0   2     2057.69     2053.62     56.93 o 
   6   0   2      487.66      478.93     12.29 o 
   6   0   2      151.01      132.62     19.32 o 
   7   0   2       93.57       95.39      7.39 o 
   7   0   2       28.97        6.03      8.95 o 
   8   0   2       28.76       38.60      9.76 o 
   8   0   2        8.91        7.22      9.95 o 
  -8   1   2       70.63       69.87      8.15 o 
  -8   1   2      228.07      257.32     22.01 o 
  -7   1   2      266.72      319.48     23.17 o 
  -7   1   2       82.59       87.58      6.92 o 
  -6   1   2       19.40       32.98     10.49 o 
  -6   1   2        4.08        5.18      2.85 o 
  -6   1   2       13.17       19.75      7.90 o 
  -5   1   2      450.40      439.21     11.62 o 
  -4   1   2        0.53        1.28      1.49 o 
  -4   1   2        1.71        1.01      1.97 o 
  -3   1   2     4291.73     4100.15     63.53 o 
  -3   1   2     1328.99     1276.15     17.35 o 
  -2   1   2      242.89      265.69      4.62 o 
  -2   1   2      784.38      845.56     14.77 o 
  -1   1   2     2981.35     2792.84     46.97 o 
  -1   1   2     9627.73     9466.55    127.73 o 
   0   1   2     2450.21     2345.10     39.70 o 
   1   1   2      373.63      380.21      7.68 o 
   1   1   2     3354.98     3020.85    106.45 o 
   1   1   2      115.70      115.65      2.73 o 
   2   1   2     8168.12     8159.06     90.06 o 
   2   1   2     2529.37     2515.50     38.88 o 
   3   1   2       16.96       16.51      2.07 o 
   3   1   2       54.76       51.36      2.56 o 
   4   1   2       81.36       74.35      4.43 o 
   4   1   2      262.73      248.82      7.20 o 
   4   1   2      385.62      356.90      9.27 o 
   5   1   2        2.27        3.10      2.36 o 
   6   1   2     1990.17     1986.41     32.59 o 
   6   1   2      757.12      708.88     16.54 o 
   6   1   2      234.45      296.64     20.68 o 
   7   1   2        3.02       11.32      6.62 o 
   7   1   2        9.76        7.97      2.80 o 
   8   1   2       81.52      105.58      9.51 o 
   8   1   2       25.24       23.81      8.29 o 
  -8   2   2        9.52       18.35      5.29 o 
  -8   2   2       30.75       24.61      9.47 o 
  -7   2   2        0.05       -0.19      3.14 o 
  -7   2   2        0.18       -1.54      5.52 o 
  -6   2   2       12.98       15.84      3.60 o 
  -6   2   2       83.78      107.68     10.30 o 
  -6   2   2       41.93       53.88     11.06 o 
  -5   2   2      705.51      698.92     15.77 o 
  -4   2   2       63.32       73.57      3.60 o 
  -4   2   2       19.61       45.78      3.76 o 
  -3   2   2       50.10       50.95      2.52 o 
  -3   2   2      161.80      145.04      5.21 o 
  -2   2   2      575.54      578.08      8.09 o 
  -2   2   2     1858.61     1853.33     29.58 o 
  -1   2   2     1117.29     1075.49     15.67 o 
  -1   2   2     3608.08     3498.14     58.54 o 
   0   2   2       22.07       19.18      1.72 o 
   1   2   2      691.99      721.15     13.51 o 
   1   2   2     2234.65     2307.20     35.08 o 
   1   2   2     3351.95     3385.38    118.82 o 
   2   2   2     3596.93     3668.40     41.24 o 
   2   2   2     1113.84     1141.75     18.89 o 
   3   2   2       72.17       71.29      2.97 o 
   3   2   2       22.35       15.82      2.11 o 
   4   2   2      121.76      114.86      6.42 o 
   4   2   2       17.82       17.78      2.49 o 
   4   2   2       57.54       60.01      4.26 o 
   5   2   2      313.77      307.65      6.62 o 
   6   2   2      883.61      881.68     19.89 o 
   6   2   2       36.77       51.51     10.43 o 
   6   2   2      118.74      133.61      7.58 o 
   7   2   2       12.58       11.12      2.86 o 
   7   2   2        3.90        4.33      5.64 o 
   8   2   2       14.87       10.27      5.01 o 
   8   2   2        4.61        1.47      6.42 o 
  -8   3   2      165.29      180.68     11.67 o 
  -8   3   2      533.76      561.60     28.72 o 
  -7   3   2      247.41      252.73      9.57 o 
  -7   3   2      798.95      789.86     26.31 o 
  -6   3   2      632.88      607.19     21.25 o 
  -6   3   2      195.00      202.24     10.13 o 
  -6   3   2      629.71      568.22     33.00 o 
  -5   3   2      204.72      207.37      7.70 o 
  -4   3   2       27.89       29.03      2.94 o 
  -4   3   2       90.08       77.54      3.23 o 
  -3   3   2     1642.47     1597.41     21.35 o 
  -3   3   2     5304.07     5134.88     71.96 o 
  -2   3   2       90.25       89.48      2.99 o 
  -2   3   2      291.45      306.00      5.26 o 
  -1   3   2       37.65       53.15      1.56 o 
  -1   3   2       11.66       17.98      2.18 o 
  -1   3   2      788.05      871.75     32.08 o 
   0   3   2      813.64      850.32     12.54 o 
   1   3   2      750.40      766.24     11.11 o 
   1   3   2     2423.29     2549.88     43.46 o 
   1   3   2     2434.95     2494.84     88.94 o 
   2   3   2      308.73      306.17      7.83 o 
   2   3   2      996.99      967.12     13.39 o 
   3   3   2      508.73      537.25      8.41 o 
   3   3   2      157.54      170.57      5.17 o 
   4   3   2     1873.35     1869.78     31.91 o 
   4   3   2     1940.33     1918.26     36.63 o 
   4   3   2      580.11      564.72     12.34 o 
   5   3   2      503.32      518.84      9.17 o 
   6   3   2      300.00      289.30     12.69 o 
   6   3   2        5.58        8.30      6.75 o 
   6   3   2       18.02       15.63      4.86 o 
   7   3   2       23.45       18.13      3.25 o 
   7   3   2        7.26       -0.92      5.11 o 
   8   3   2        0.74       -0.15      6.13 o 
   8   3   2        2.41        3.55      3.80 o 
  -8   4   2      165.43      176.36     14.77 o 
  -8   4   2       51.23       59.58      7.35 o 
  -7   4   2      415.72      403.24     11.46 o 
  -7   4   2     1342.50     1329.40     31.97 o 
  -6   4   2       28.66       37.41      8.37 o 
  -6   4   2        6.38        2.58      3.03 o 
  -6   4   2       20.61       22.66      9.12 o 
  -5   4   2      453.03      484.74     14.45 o 
  -4   4   2       12.54       10.98      2.54 o 
  -4   4   2       40.49       33.57      2.15 o 
  -3   4   2      804.35      776.70     11.97 o 
  -3   4   2     2597.50     2474.47     36.44 o 
  -2   4   2      206.60      189.23      4.25 o 
  -2   4   2      667.18      602.44     11.40 o 
  -1   4   2     2151.79     2157.46     33.77 o 
  -1   4   2     6948.83     7324.74    121.78 o 
  -1   4   2     8012.66     8328.38    271.65 o 
   0   4   2    15074.86    15079.01    198.25 o 
   1   4   2     3435.45     3453.44     52.48 o 
   1   4   2     1063.83     1081.96     16.97 o 
   2   4   2      438.15      387.95      9.37 o 
   2   4   2     1414.93     1282.30     18.34 o 
   3   4   2      289.60      308.74      6.43 o 
   3   4   2       89.68       92.04      3.95 o 
   4   4   2      496.35      496.10     12.54 o 
   4   4   2     1826.23     1727.56     48.20 o 
   4   4   2     1602.88     1539.52     25.19 o 
   5   4   2     4693.48     4760.51     59.53 o 
   6   4   2      133.34      132.86      9.73 o 
   6   4   2       19.14       21.93      8.52 o 
   6   4   2       61.79       74.58      6.72 o 
   7   4   2       55.66       57.58      9.91 o 
   7   4   2      179.76      206.77      8.86 o 
   8   4   2      178.15      160.25     11.81 o 
   8   4   2       55.17       47.83     10.28 o 
  -8   5   2        0.54        1.45      3.95 o 
  -8   5   2        1.74       -1.64      4.64 o 
  -7   5   2       60.63       56.40      5.25 o 
  -7   5   2      195.81      211.75     12.63 o 
  -6   5   2      108.32      107.47      7.57 o 
  -6   5   2      349.81      366.88     19.24 o 
  -6   5   2      350.81      322.34     18.47 o 
  -5   5   2      548.77      508.45     14.95 o 
  -4   5   2     2398.96     2340.58     35.76 o 
  -4   5   2      742.87      733.54     15.49 o 
  -3   5   2      230.53      212.42      5.45 o 
  -3   5   2      744.45      696.34     12.40 o 
  -2   5   2      203.50      236.16      5.20 o 
  -2   5   2      657.17      753.04     13.91 o 
  -1   5   2      891.48      989.98     18.71 o 
  -1   5   2      276.06      315.80      7.82 o 
  -1   5   2     1495.52     1553.99     54.62 o 
   0   5   2     6932.54     7102.86     87.13 o 
   1   5   2      604.04      610.96     12.26 o 
   1   5   2     1950.64     1940.81     34.20 o 
   2   5   2      662.14      643.25     11.85 o 
   2   5   2     2138.26     2006.37     27.36 o 
   3   5   2        9.63       23.48      2.18 o 
   3   5   2        2.98        8.90      1.37 o 
   4   5   2      259.64      243.82     13.21 o 
   4   5   2      258.14      259.07      8.12 o 
   4   5   2       79.94       75.14      4.87 o 
   5   5   2      676.73      668.47     13.18 o 
   6   5   2     1572.45     1593.05     33.59 o 
   6   5   2     1885.81     1922.41     41.57 o 
   6   5   2      486.93      480.09     29.92 o 
   7   5   2       69.51       77.80      6.24 o 
   7   5   2       21.52       21.90      5.78 o 
   8   5   2      714.43      678.50     22.00 o 
   8   5   2      221.23      202.68     18.76 o 
  -8   6   2       16.42       19.11      5.84 o 
  -8   6   2        5.08       16.66      5.33 o 
  -7   6   2      205.02      196.29      9.03 o 
  -7   6   2      662.07      650.81     18.18 o 
  -6   6   2      659.09      656.52     17.68 o 
  -6   6   2     2160.38     2097.20     50.46 o 
  -6   6   2     2128.41     2053.24     87.21 o 
  -5   6   2      296.16      292.05     10.92 o 
  -4   6   2       60.65       65.90      4.67 o 
  -4   6   2      195.85      199.61      5.99 o 
  -3   6   2     2618.12     2569.54     41.88 o 
  -3   6   2      810.73      787.49     13.05 o 
  -2   6   2     1772.07     1688.97     27.93 o 
  -2   6   2      548.74      514.72      9.56 o 
  -1   6   2     2185.16     1916.38     66.43 o 
  -1   6   2      244.07      229.47      5.28 o 
  -1   6   2      788.18      675.57     12.33 o 
   0   6   2     4676.11     4602.95     61.82 o 
   1   6   2     4511.29     4279.86     71.92 o 
   1   6   2     1396.98     1344.37     24.69 o 
   2   6   2     2229.98     2071.11     30.29 o 
   2   6   2      690.54      648.13     12.14 o 
   3   6   2       39.47       48.45      2.52 o 
   3   6   2      127.47      143.69      4.98 o 
   4   6   2      465.17      470.15     12.78 o 
   4   6   2      970.52      932.94     25.66 o 
   4   6   2      144.05      148.12     10.98 o 
   5   6   2     1389.63     1358.63     22.06 o 
   6   6   2     1118.18     1197.74     27.33 o 
   6   6   2     1119.79     1105.89     27.78 o 
   6   6   2      346.26      376.14     26.62 o 
   7   6   2        4.59        6.99      3.78 o 
   7   6   2        1.42       -0.79      3.64 o 
   8   6   2      100.72       75.91      9.93 o 
   8   6   2      325.25      348.43     17.58 o 
  -8   7   2       95.52      112.03     10.61 o 
  -8   7   2       29.58       25.53      6.14 o 
  -7   7   2     1150.33     1201.46     27.32 o 
  -7   7   2      356.21      345.18     14.09 o 
  -6   7   2      337.54      343.06     13.77 o 
  -6   7   2     1106.86     1071.04     30.96 o 
  -6   7   2     1090.02     1002.04     36.29 o 
  -5   7   2      136.40      141.96      7.76 o 
  -4   7   2     2503.08     2480.31     63.82 o 
  -4   7   2      348.51      355.72      9.89 o 
  -4   7   2     1125.44     1108.51     29.04 o 
  -3   7   2     1149.80     1164.49     17.83 o 
  -3   7   2     3713.06     3732.43     59.07 o 
  -2   7   2      958.01      920.73     16.57 o 
  -2   7   2     3093.73     2988.79     43.01 o 
  -1   7   2       49.26       41.32      2.24 o 
  -1   7   2      159.07      148.31      4.58 o 
  -1   7   2      983.56      895.80     34.06 o 
   0   7   2      335.46      303.17      5.93 o 
   1   7   2      824.49      845.26     16.77 o 
   1   7   2     2662.54     2589.43     39.96 o 
   2   7   2      672.28      636.77     12.49 o 
   2   7   2      208.18      199.08      5.40 o 
   3   7   2        0.49        1.53      1.52 o 
   3   7   2        0.15       -1.13      1.33 o 
   4   7   2        5.20       16.04      6.10 o 
   4   7   2        2.77        8.86      2.82 o 
   4   7   2        0.86       -0.23      2.85 o 
   5   7   2      662.66      610.37     12.64 o 
   6   7   2      137.96      167.11     15.30 o 
   6   7   2      232.37      232.29     13.39 o 
   6   7   2       42.72       35.34     10.91 o 
   7   7   2       44.54       42.18      5.60 o 
   7   7   2       13.79       20.25      4.84 o 
   8   7   2        8.83       14.94      4.90 o 
   8   7   2        2.73        1.64      5.45 o 
  -8   8   2      276.99      267.52     18.19 o 
  -8   8   2       85.77       87.11      8.87 o 
  -7   8   2       29.78       34.73      5.85 o 
  -7   8   2       96.16      110.85      8.67 o 
  -6   8   2      357.28      359.29     27.75 o 
  -6   8   2      110.64      113.46     10.50 o 
  -6   8   2      358.05      334.34     16.03 o 
  -5   8   2      921.10      900.37     22.47 o 
  -4   8   2      818.93      849.99     17.64 o 
  -4   8   2     2644.59     2691.96     51.47 o 
  -4   8   2     2999.33     3048.22    110.94 o 
  -3   8   2      286.37      287.38      7.29 o 
  -3   8   2       88.68       88.50      4.00 o 
  -2   8   2       72.50       65.31      3.41 o 
  -2   8   2       22.45       20.24      2.20 o 
  -1   8   2      203.07      216.95      5.89 o 
  -1   8   2       62.88       73.99      4.28 o 
  -1   8   2      967.29      941.63     36.03 o 
   0   8   2     2523.34     2362.68     37.09 o 
   1   8   2      764.21      760.12     15.67 o 
   1   8   2     2467.88     2490.37     44.03 o 
   1   8   2     2530.77     2431.43     80.53 o 
   2   8   2        2.30        1.66      1.31 o 
   2   8   2        7.42        3.84      1.56 o 
   3   8   2       25.05       29.66      2.68 o 
   3   8   2        7.76       11.20      1.87 o 
   4   8   2      468.96      505.54     16.69 o 
   4   8   2     1625.64     1610.19     39.39 o 
   4   8   2     1514.42     1469.54     29.44 o 
   5   8   2     1139.99     1138.06     21.43 o 
   6   8   2      225.42      229.24     11.69 o 
   6   8   2        0.35       19.13      9.01 o 
   6   8   2        0.11        4.31      7.58 o 
   7   8   2       30.49       19.16      4.52 o 
   7   8   2       98.47      105.49      8.40 o 
  -7   9   2      283.09      314.49     13.52 o 
  -7   9   2       87.66       87.41      8.35 o 
  -6   9   2      170.58      147.71     11.54 o 
  -6   9   2       84.27       95.11     16.56 o 
  -5   9   2       17.15       15.76      4.69 o 
  -4   9   2     5803.58     5723.82    114.55 o 
  -4   9   2     1794.40     1828.10     32.13 o 
  -4   9   2     5794.69     5656.75    143.27 o 
  -3   9   2      118.20      128.89      5.25 o 
  -3   9   2       36.60       39.94      2.97 o 
  -2   9   2      235.69      248.40      6.65 o 
  -2   9   2      761.13      826.94     14.57 o 
  -1   9   2       46.06       64.91      4.14 o 
  -1   9   2       14.26       22.39      2.71 o 
  -1   9   2       98.00       56.70      8.25 o 
   0   9   2     2204.28     2140.48     34.13 o 
   1   9   2      167.75      152.81      5.97 o 
   1   9   2      182.01      168.56      8.55 o 
   1   9   2       51.95       60.37      3.88 o 
   2   9   2      613.29      619.03     12.47 o 
   2   9   2     1980.51     2032.38     33.28 o 
   3   9   2      125.70      121.67      4.90 o 
   3   9   2       38.92       41.28      3.04 o 
   4   9   2      612.43      580.22     19.36 o 
   4   9   2      188.95      190.15     10.64 o 
   4   9   2      610.18      646.35     19.39 o 
   5   9   2     1374.76     1363.83     24.78 o 
   6   9   2     1224.65     1207.56     26.30 o 
   6   9   2      186.04      177.41     21.17 o 
   7   9   2       75.04       70.05      6.58 o 
   7   9   2       23.24       21.99      4.57 o 
  -7  10   2       29.16       29.69      5.92 o 
  -7  10   2       94.17       98.76      9.45 o 
  -6  10   2     1294.02     1270.55     27.86 o 
  -5  10   2       31.57       26.44      4.51 o 
  -4  10   2     1072.01     1028.58     34.96 o 
  -4  10   2     1084.33     1063.47     28.46 o 
  -4  10   2      331.96      354.67     10.98 o 
  -3  10   2     1273.65     1281.14     21.74 o 
  -3  10   2      394.40      394.56      8.48 o 
  -2  10   2      294.32      289.30      7.47 o 
  -2  10   2      950.44      972.03     16.82 o 
  -1  10   2     6454.61     6509.51    110.83 o 
  -1  10   2     1998.75     1938.90     53.32 o 
  -1  10   2     8675.16     7285.43    170.10 o 
   0  10   2      354.82      386.61      8.50 o 
   1  10   2     7170.86     7129.85    177.45 o 
   1  10   2     9169.62     8850.12    204.75 o 
   1  10   2     2220.55     2189.29     39.89 o 
   2  10   2     1326.64     1279.69     22.61 o 
   2  10   2     4284.14     4308.96     66.13 o 
   3  10   2      865.01      860.83     18.06 o 
   3  10   2      267.86      283.14      8.54 o 
   4  10   2      383.28      414.69     14.97 o 
   4  10   2      571.75      604.00     20.14 o 
   4  10   2      118.69      113.15     10.90 o 
   5  10   2      736.82      749.54     16.40 o 
   6  10   2     2692.38     2549.46     46.32 o 
   6  10   2      804.40      876.93     47.49 o 
   7  10   2       18.08       27.00      5.08 o 
   7  10   2       58.39       67.12      8.30 o 
  -7  11   2      494.14      481.51     18.14 o 
  -7  11   2      153.02      127.15     11.94 o 
  -6  11   2      696.46      696.16     19.00 o 
  -5  11   2      226.05      236.65      9.51 o 
  -4  11   2       40.15       35.70      9.62 o 
  -4  11   2      129.66      137.67     12.28 o 
  -4  11   2      441.18      450.22     16.33 o 
  -3  11   2       32.87       37.41      4.41 o 
  -3  11   2      106.16      110.57      5.12 o 
  -2  11   2     1457.15     1485.74     28.96 o 
  -2  11   2     4705.61     4754.20     67.56 o 
  -1  11   2      299.05      305.72     13.69 o 
  -1  11   2       92.60      102.14      8.60 o 
  -1  11   2      640.34      622.80     19.71 o 
   0  11   2      874.31      837.62     15.60 o 
   1  11   2     1102.13     1061.96     32.95 o 
   1  11   2      341.29      366.61     14.72 o 
   1  11   2     1194.73     1133.01     30.16 o 
   2  11   2     1134.19     1152.76     21.02 o 
   2  11   2     3662.65     3689.40     65.71 o 
   3  11   2      482.54      480.54     13.38 o 
   3  11   2     1558.28     1576.69     28.93 o 
   4  11   2     1097.39     1032.46     27.37 o 
   4  11   2      339.82      332.93     24.48 o 
   4  11   2     1166.54     1110.44     30.52 o 
   5  11   2      806.99      830.95     19.66 o 
   6  11   2      758.02      713.06     22.23 o 
   7  11   2        8.14        3.11      3.90 o 
   7  11   2       26.30       12.80      5.42 o 
  -7  12   2        1.75        6.00      5.18 o 
  -7  12   2        0.54        4.31      4.51 o 
  -6  12   2      444.77      450.61     17.21 o 
  -5  12   2      600.37      620.68     16.40 o 
  -4  12   2      413.76      417.56     26.86 o 
  -4  12   2     1498.73     1492.87     37.00 o 
  -4  12   2     1336.16     1404.11     44.79 o 
  -3  12   2       51.78       58.71      4.90 o 
  -3  12   2       16.03       15.37      3.39 o 
  -2  12   2     1203.63     1183.37     20.17 o 
  -2  12   2      372.72      356.78     12.74 o 
  -1  12   2      268.01      272.97      9.66 o 
  -1  12   2      254.13      267.38     13.08 o 
  -1  12   2       78.70       80.77     11.56 o 
   0  12   2      194.68      197.45      6.06 o 
   1  12   2       44.80       82.56     11.98 o 
   1  12   2      123.50      141.17      6.49 o 
   1  12   2       13.87       16.46      4.24 o 
   2  12   2      141.87      145.22      5.86 o 
   2  12   2      458.15      442.63     14.75 o 
   3  12   2      282.44      278.78     10.41 o 
   3  12   2       87.46       90.23      5.65 o 
   4  12   2      239.39      219.93     12.39 o 
   4  12   2       58.73       52.10      8.03 o 
   4  12   2      189.65      184.53     20.18 o 
   5  12   2      126.99      149.01      9.25 o 
   6  12   2      278.08      257.65     13.40 o 
   7  12   2       84.01       87.79      9.29 o 
   7  12   2       26.01       23.10      5.75 o 
  -7  13   2      122.34      114.09     10.57 o 
  -7  13   2       37.88       32.99      6.43 o 
  -6  13   2      123.85      125.26     10.70 o 
  -5  13   2       17.95       13.29      5.12 o 
  -4  13   2      761.75      780.44     20.90 o 
  -4  13   2      745.37      699.77     37.89 o 
  -3  13   2       40.00       37.83      4.31 o 
  -3  13   2       12.39       19.17      3.81 o 
  -2  13   2      170.15      165.09      8.09 o 
  -2  13   2      549.48      522.60     12.47 o 
  -1  13   2      527.29      525.59     13.21 o 
  -1  13   2       57.47       49.69      9.83 o 
   0  13   2     1899.10     1872.58     31.56 o 
   1  13   2     1535.01     1538.38     36.45 o 
   1  13   2      469.82      520.26     26.33 o 
   2  13   2      498.74      493.06     16.17 o 
   2  13   2      154.44      156.28      6.27 o 
   3  13   2       78.24       80.88      6.23 o 
   3  13   2      252.66      267.92     10.77 o 
   4  13   2       27.94       26.79      8.29 o 
   4  13   2      331.33      340.53     15.36 o 
   4  13   2       90.24      122.34     16.66 o 
   5  13   2      461.98      427.39     18.22 o 
   6  13   2      176.18      171.69     11.64 o 
  -6  14   2      408.44      393.03     16.61 o 
  -5  14   2       15.68       27.57      5.53 o 
  -4  14   2     1154.75     1086.77     31.36 o 
  -4  14   2     1148.74     1162.03     54.19 o 
  -3  14   2      660.21      653.79     15.71 o 
  -3  14   2      204.44      216.53      9.73 o 
  -2  14   2       72.79       75.75      5.09 o 
  -2  14   2       22.54       25.73      4.03 o 
  -1  14   2     2086.09     2179.25     41.22 o 
  -1  14   2     1349.05     1476.00     59.74 o 
   0  14   2        2.03        1.30      2.44 o 
   1  14   2      737.04      755.21     34.98 o 
   1  14   2     2797.89     2801.49     61.19 o 
   1  14   2     2380.14     2604.58     91.44 o 
   2  14   2        1.40       -0.46      2.00 o 
   2  14   2        4.51        9.99      3.59 o 
   3  14   2      482.24      477.73     14.83 o 
   3  14   2      149.33      165.14      8.53 o 
   4  14   2      770.77      769.71     21.53 o 
   4  14   2      224.73      217.83     21.81 o 
   5  14   2      189.93      184.11     12.24 o 
   6  14   2     1794.72     1751.02     47.87 o 
  -6  15   2      541.51      605.74     20.87 o 
  -5  15   2        0.15       -1.21      4.84 o 
  -4  15   2       82.28       69.75      7.97 o 
  -3  15   2      180.67      197.32      9.57 o 
  -3  15   2       55.95       53.77      5.72 o 
  -2  15   2      790.68      816.23     20.10 o 
  -2  15   2     2553.36     2680.37     45.25 o 
  -1  15   2        5.30        3.01      4.00 o 
  -1  15   2        1.61        3.57      4.97 o 
  -1  15   2        5.21       -1.55      5.34 o 
   0  15   2     1242.84     1290.44     27.04 o 
   1  15   2        0.10       -3.37      4.65 o 
   1  15   2        1.92        4.41      5.80 o 
   2  15   2       30.27       38.92      4.37 o 
   2  15   2       97.75      119.25      8.00 o 
   3  15   2      339.62      332.67     12.22 o 
   3  15   2      105.17      101.48      6.29 o 
   4  15   2     2652.63     2628.36     61.96 o 
   5  15   2       61.90       72.94      8.73 o 
   6  15   2      268.59      245.91     16.23 o 
  -6  16   2      349.78      341.67     16.00 o 
  -5  16   2      330.93      347.07     14.31 o 
  -4  16   2       44.00       58.58      9.08 o 
  -3  16   2      257.00      258.99     13.88 o 
  -3  16   2       79.58       77.96      6.75 o 
  -2  16   2     1905.61     1890.31     38.26 o 
  -2  16   2      590.10      584.73     16.30 o 
  -1  16   2        5.45        0.82      6.33 o 
  -1  16   2       65.96       71.15      5.71 o 
   0  16   2      158.24      153.34      7.28 o 
   1  16   2      197.07      191.65     10.65 o 
   1  16   2       60.50       64.88     11.29 o 
   2  16   2      208.89      236.26      9.32 o 
   2  16   2      674.56      688.73     18.75 o 
   3  16   2       86.80       99.18      7.89 o 
   3  16   2       26.88       35.02      5.47 o 
   4  16   2      243.81      244.62     14.34 o 
   5  16   2       63.56       67.79      8.80 o 
   6  16   2      167.80      153.36     14.09 o 
  -5  17   2      529.80      536.44     21.57 o 
  -4  17   2      267.49      268.91     19.32 o 
  -4  17   2      258.86      280.44     23.44 o 
  -3  17   2      125.68      145.17     10.96 o 
  -3  17   2      405.87      415.32     16.77 o 
  -2  17   2      195.95      192.29      9.95 o 
  -2  17   2      632.78      641.41     20.62 o 
  -1  17   2      215.42      238.26     11.27 o 
  -1  17   2      108.54      184.37     19.84 o 
   0  17   2      743.59      736.31     18.32 o 
   1  17   2      378.76      386.73     15.24 o 
   1  17   2      106.88      106.72     14.27 o 
   2  17   2       13.03       16.95      3.65 o 
   2  17   2       42.08       44.54      5.53 o 
   3  17   2      580.97      616.43     18.50 o 
   3  17   2      179.91      174.45     15.07 o 
   4  17   2      282.93      270.96     15.35 o 
   5  17   2      101.31       99.62     10.25 o 
  -5  18   2      210.77      245.31     14.71 o 
  -4  18   2      213.76      199.21     13.65 o 
  -3  18   2       78.87       99.75      9.64 o 
  -3  18   2       24.42       23.31      5.75 o 
  -2  18   2       27.34       20.13      7.43 o 
  -2  18   2        8.47        9.50      3.68 o 
  -1  18   2      732.20      676.16     18.28 o 
   0  18   2      381.13      342.80     13.43 o 
   1  18   2      660.91      655.57     21.15 o 
   2  18   2       45.67       48.36      6.03 o 
   2  18   2       14.14        9.04      5.42 o 
   3  18   2      213.47      225.75     12.87 o 
   3  18   2      689.37      718.69     24.29 o 
   4  18   2      452.39      488.43     20.90 o 
   4  18   2      138.33       99.80     15.88 o 
   5  18   2       43.63       40.49      8.23 o 
  -4  19   2       88.31      112.41     11.86 o 
  -3  19   2       65.85       51.62      7.46 o 
  -3  19   2      212.64      206.01     13.87 o 
  -2  19   2      363.56      381.18     20.80 o 
  -2  19   2      112.58      107.59      8.17 o 
  -1  19   2      182.31      184.46     15.14 o 
   0  19   2      287.81      277.02     12.12 o 
   1  19   2      157.23      179.83     11.26 o 
   2  19   2        9.29       11.25      3.63 o 
   2  19   2        2.88        3.28      5.12 o 
   3  19   2       74.86       78.03     10.87 o 
   3  19   2      241.74      269.14     16.20 o 
   4  19   2      384.27      370.25     18.65 o 
  -4  20   2       31.45       26.78      9.57 o 
  -3  20   2        6.29       11.06      7.39 o 
  -3  20   2        1.95        0.09      4.32 o 
  -2  20   2      197.14      226.63     13.76 o 
  -2  20   2      636.63      670.59     29.41 o 
  -1  20   2      229.15      239.30     25.13 o 
   0  20   2      438.30      436.98     21.24 o 
   1  20   2      103.46      128.20     10.23 o 
   2  20   2      333.31      355.57     19.54 o 
   2  20   2     1076.37     1096.88     27.49 o 
   3  20   2      211.86      257.29     19.74 o 
   3  20   2      684.15      678.47     24.53 o 
   4  20   2      181.53      192.71     14.16 o 
  -3  21   2       10.07       12.91      5.44 o 
  -3  21   2       32.53       33.49     10.20 o 
  -2  21   2        6.92        5.32      4.81 o 
  -2  21   2       22.34       23.73      8.32 o 
  -1  21   2      625.21      625.62     41.48 o 
   0  21   2        1.93        1.41      6.77 o 
   1  21   2      243.35      270.16     18.37 o 
   2  21   2      377.90      410.66     17.87 o 
   2  21   2      117.02      141.36     21.11 o 
   3  21   2       20.32       21.11      6.57 o 
   3  21   2        6.29       12.44      7.46 o 
  -2  22   2        4.25       -2.94      6.09 o 
  -2  22   2       13.72       19.65     12.75 o 
  -1  22   2       23.50       30.42     15.16 o 
   0  22   2       22.95       16.07     11.91 o 
   1  22   2       40.93       50.98     12.56 o 
   2  22   2       12.37        7.39      7.68 o 
   2  22   2        3.83        9.20     10.21 o 
  -8   1   3       17.55       14.52      4.98 o 
  -8   1   3       56.67       41.93     10.53 o 
  -7   1   3      882.50      878.15     16.54 o 
  -7   1   3     2849.86     2818.58     82.08 o 
  -6   1   3     1233.05     1281.50     24.84 o 
  -6   1   3     4216.37     4098.43    108.48 o 
  -6   1   3     3981.91     4139.09    152.87 o 
  -5   1   3        6.73       11.25      3.68 o 
  -4   1   3      122.88      121.90      5.76 o 
  -4   1   3      396.83      407.10     11.16 o 
  -3   1   3      866.87      926.12     11.99 o 
  -3   1   3     2799.39     2914.68     52.05 o 
  -2   1   3    15812.79    15966.26    265.38 o 
  -2   1   3     4896.64     4908.60     57.92 o 
  -1   1   3      321.61      365.54      8.81 o 
  -1   1   3     1038.57     1194.24     21.58 o 
   0   1   3      870.75      895.68     16.34 o 
   1   1   3     2564.46     2708.39     46.25 o 
   1   1   3     8603.04     7873.41    271.23 o 
   1   1   3     8281.44     8364.52    159.54 o 
   2   1   3      772.92      784.38     15.28 o 
   2   1   3     2496.00     2521.87     33.08 o 
   3   1   3      432.10      413.13      7.03 o 
   3   1   3      133.81      125.73      4.78 o 
   4   1   3      987.08      995.97     19.89 o 
   4   1   3      533.90      534.73     11.85 o 
   4   1   3      165.33      179.84      8.35 o 
   5   1   3     3547.85     3523.56     38.27 o 
   6   1   3     1261.37     1244.54     19.96 o 
   6   1   3      437.52      485.03     14.85 o 
   7   1   3       78.90       89.98      5.07 o 
   7   1   3       24.43       18.08      7.35 o 
   8   1   3       51.27       59.98      6.89 o 
   8   1   3       15.88       17.82      8.08 o 
  -8   2   3        7.28       15.65      4.46 o 
  -8   2   3       23.53       17.58      8.79 o 
  -7   2   3       79.58       79.84      5.05 o 
  -7   2   3      256.97      234.55     19.98 o 
  -6   2   3     2469.98     2544.98     99.76 o 
  -6   2   3     2506.76     2550.42     73.36 o 
  -6   2   3      764.86      773.73     19.41 o 
  -5   2   3      693.78      674.42     15.19 o 
  -4   2   3       64.23       56.20      4.40 o 
  -4   2   3      207.41      190.11      6.55 o 
  -3   2   3     2109.26     2058.12     33.82 o 
  -3   2   3      653.16      635.52      9.51 o 
  -2   2   3      973.54     1019.88     13.90 o 
  -2   2   3     3143.87     3342.38     46.89 o 
  -1   2   3      793.96      745.85     16.13 o 
  -1   2   3     9587.06     9653.70    314.04 o 
  -1   2   3     2563.95     2466.05     60.60 o 
   0   2   3    11579.01    11281.79    187.32 o 
   1   2   3    22679.86    25364.72    482.61 o 
   1   2   3     7023.12     6963.60    135.15 o 
   1   2   3    23473.82    23937.95    822.57 o 
   2   2   3     4159.91     4222.95     50.81 o 
   2   2   3     1288.17     1360.88     22.18 o 
   3   2   3       11.64        4.18      1.19 o 
   3   2   3        3.60        0.62      1.20 o 
   4   2   3      396.93      419.02     11.02 o 
   4   2   3      120.33      117.73      5.86 o 
   4   2   3      388.59      396.07      9.77 o 
   5   2   3      855.91      858.48     12.19 o 
   6   2   3     3295.65     3333.28     46.36 o 
   6   2   3     3215.40     3219.40     60.27 o 
   7   2   3       28.46       25.47      8.06 o 
   7   2   3       91.92       88.17      5.03 o 
   8   2   3      140.13      142.01      9.63 o 
   8   2   3       43.39       43.31     10.12 o 
  -8   3   3       64.50       68.38      6.25 o 
  -8   3   3      208.29      191.62     19.26 o 
  -7   3   3       39.77       48.09      4.70 o 
  -7   3   3      128.44      145.24     15.54 o 
  -6   3   3      916.16      907.09     27.60 o 
  -6   3   3      281.97      271.35     10.73 o 
  -6   3   3      910.58      939.96     45.39 o 
  -5   3   3      511.37      508.75     14.63 o 
  -4   3   3      216.29      190.86      6.65 o 
  -4   3   3       66.98       61.50      4.75 o 
  -3   3   3       12.55       12.48      1.78 o 
  -3   3   3        3.88        3.56      1.19 o 
  -2   3   3     1568.92     1538.55     18.59 o 
  -2   3   3     5066.55     5077.87     85.79 o 
  -1   3   3      611.45      635.71     13.32 o 
  -1   3   3     1974.58     2077.34     32.26 o 
  -1   3   3     2360.54     2543.78     87.07 o 
   0   3   3     1300.20     1437.12     23.01 o 
   1   3   3      385.96      372.70      7.08 o 
   1   3   3     1857.85     1878.09     69.50 o 
   1   3   3     1246.39     1222.77     22.66 o 
   2   3   3     6684.49     7088.75     77.99 o 
   2   3   3     2069.94     2205.97     38.98 o 
   3   3   3     1780.10     1758.42     20.62 o 
   3   3   3      551.23      545.23     12.94 o 
   4   3   3      569.68      569.20     13.47 o 
   4   3   3     2103.10     2046.79     35.49 o 
   4   3   3     1839.67     1775.28     29.84 o 
   5   3   3      886.71      902.52     14.02 o 
   6   3   3     1693.56     1705.73     29.32 o 
   6   3   3      532.10      572.56     16.48 o 
   6   3   3      164.77      210.40     17.73 o 
   7   3   3       87.42       76.83      4.97 o 
   7   3   3       27.07       18.85      7.40 o 
   8   3   3        0.47        1.99      5.00 o 
   8   3   3        0.15       -4.17      5.62 o 
  -8   4   3       72.04       60.05      6.01 o 
  -8   4   3      232.66      238.88     21.59 o 
  -7   4   3      205.45      215.42     19.17 o 
  -7   4   3       63.62       64.42      5.44 o 
  -6   4   3      250.20      222.67     13.12 o 
  -6   4   3       71.55       79.91      6.72 o 
  -6   4   3      231.06      226.56     19.47 o 
  -5   4   3     1465.92     1609.38     33.62 o 
  -4   4   3      223.35      240.90      7.12 o 
  -4   4   3      721.28      742.76     16.98 o 
  -4   4   3     1217.63     1208.77     51.40 o 
  -3   4   3        0.29        0.97      1.33 o 
  -3   4   3        0.94        4.32      1.22 o 
  -2   4   3     1435.46     1460.14     20.74 o 
  -2   4   3     4635.54     4753.50     80.77 o 
  -1   4   3        0.10        0.39      1.34 o 
  -1   4   3        0.32        0.52      0.94 o 
  -1   4   3       11.77        9.48      4.33 o 
   0   4   3      544.17      600.10      8.86 o 
   1   4   3       11.45       11.18      1.35 o 
   1   4   3       36.97       29.35      2.45 o 
   2   4   3     7209.72     7276.94     91.35 o 
   2   4   3     2232.58     2298.87     40.68 o 
   3   4   3     2127.50     2232.83     27.14 o 
   3   4   3      658.81      699.18     15.71 o 
   4   4   3      603.04      596.37     14.65 o 
   4   4   3      639.84      657.26     17.58 o 
   4   4   3      186.74      185.60     10.27 o 
   5   4   3      351.64      374.54      8.71 o 
   6   4   3     1507.03     1539.64     30.72 o 
   6   4   3     1461.80     1433.37     31.10 o 
   6   4   3      452.67      467.85     28.07 o 
   7   4   3       74.33       78.13     11.32 o 
   7   4   3      240.04      242.69      9.66 o 
   8   4   3       92.33       91.61      9.23 o 
   8   4   3       28.59       18.52      8.31 o 
  -8   5   3        6.45        3.86      5.75 o 
  -8   5   3        2.00        4.01      4.77 o 
  -7   5   3      576.53      575.68     14.41 o 
  -7   5   3     1861.81     1852.40     41.23 o 
  -6   5   3      313.36      378.17     12.58 o 
  -6   5   3     1011.94     1053.51     51.14 o 
  -6   5   3     1498.87     1454.24     38.20 o 
  -5   5   3      210.62      237.38      9.69 o 
  -4   5   3       84.78       81.92     12.72 o 
  -4   5   3        4.84        4.44      2.04 o 
  -4   5   3        1.50        2.14      1.86 o 
  -3   5   3      632.89      589.12     10.00 o 
  -3   5   3     2043.81     1929.28     36.73 o 
  -2   5   3     7605.95     7427.07    124.11 o 
  -2   5   3     2355.28     2324.15     31.41 o 
  -1   5   3       56.99       73.19      3.66 o 
  -1   5   3      184.03      219.87      5.08 o 
  -1   5   3     2400.92     2264.51     77.80 o 
   0   5   3        2.18        3.02      1.29 o 
   1   5   3     7159.06     6825.03    101.79 o 
   1   5   3     2216.90     2111.43     35.25 o 
   2   5   3     4311.71     4176.44     58.95 o 
   2   5   3     1335.18     1286.95     24.53 o 
   3   5   3      524.67      543.94      9.48 o 
   3   5   3      162.47      160.85      6.30 o 
   4   5   3        0.35        7.50      3.54 o 
   4   5   3        1.13        5.40      2.45 o 
   4   5   3      551.21      520.45     17.49 o 
   5   5   3     1734.40     1758.87     25.48 o 
   6   5   3     1333.96     1303.43     27.43 o 
   6   5   3      411.03      430.68     27.20 o 
   6   5   3     1327.34     1338.69     29.58 o 
   7   5   3        6.70        6.54      3.70 o 
   7   5   3        2.08       -3.25      4.72 o 
   8   5   3        4.75        5.03      4.32 o 
   8   5   3        1.47       -4.78      5.64 o 
  -8   6   3       55.21       59.11      7.57 o 
  -8   6   3      178.30      201.43     16.05 o 
  -7   6   3       71.24       65.24      7.75 o 
  -7   6   3       22.06       15.76      3.93 o 
  -6   6   3        1.62        4.61      3.74 o 
  -6   6   3        5.23       32.79     10.16 o 
  -6   6   3      351.49      376.06     16.68 o 
  -5   6   3      663.78      666.97     18.01 o 
  -4   6   3     1631.95     1651.96     39.19 o 
  -4   6   3      505.35      510.33     13.20 o 
  -4   6   3     1775.99     1762.05     70.12 o 
  -3   6   3      764.64      785.67     13.12 o 
  -3   6   3     2469.27     2497.57     46.19 o 
  -2   6   3      407.05      420.59      8.85 o 
  -2   6   3      126.05      122.58      4.34 o 
  -1   6   3      349.25      337.07      7.16 o 
  -1   6   3     1127.85     1114.17     18.28 o 
  -1   6   3     2090.03     1837.98     64.92 o 
   0   6   3     2115.63     2258.27     29.09 o 
   1   6   3      962.18      925.26     15.41 o 
   1   6   3     3107.17     3002.16     45.63 o 
   2   6   3      479.20      451.86      8.88 o 
   2   6   3      148.39      149.53      5.61 o 
   3   6   3       80.82      120.81      4.38 o 
   3   6   3       25.03       39.41      3.73 o 
   4   6   3      429.56      429.52     11.97 o 
   4   6   3      133.02      136.60     10.30 o 
   4   6   3      444.03      446.96     16.22 o 
   5   6   3     1278.57     1261.82     20.97 o 
   6   6   3      349.32      400.44     26.57 o 
   6   6   3     1269.86     1285.13     30.03 o 
   6   6   3     1128.07     1174.06     39.69 o 
   7   6   3       56.18       47.35      5.99 o 
   7   6   3       17.40       23.92      7.98 o 
   8   6   3      331.37      333.67     14.39 o 
   8   6   3      102.61       92.96     13.71 o 
  -8   7   3      271.30      270.72     15.87 o 
  -8   7   3       84.01       89.34      9.28 o 
  -7   7   3        3.57        3.55      3.59 o 
  -7   7   3       11.53       15.55      4.53 o 
  -6   7   3       94.40       91.13     10.99 o 
  -6   7   3      347.58      361.61     16.71 o 
  -6   7   3      304.85      344.14     26.25 o 
  -5   7   3      456.92      407.50     13.36 o 
  -4   7   3        7.82        5.41      3.32 o 
  -4   7   3        2.42        6.50      2.50 o 
  -4   7   3        8.68       12.33      9.59 o 
  -3   7   3      564.43      567.85     10.53 o 
  -3   7   3     1822.71     1889.03     36.58 o 
  -2   7   3      209.25      198.97      5.52 o 
  -2   7   3      675.72      635.50     12.48 o 
  -1   7   3       18.25       18.63      1.92 o 
  -1   7   3       58.92       68.09      3.36 o 
  -1   7   3      214.82      204.13     12.54 o 
   0   7   3     7198.81     7373.35     90.96 o 
   1   7   3      155.90      152.28      4.30 o 
   1   7   3      503.44      528.43     10.41 o 
   2   7   3       18.85       23.55      1.96 o 
   2   7   3       60.86       75.29      5.04 o 
   3   7   3       25.61       27.02      3.44 o 
   3   7   3       82.70       74.57      3.80 o 
   4   7   3     2543.74     2609.23     47.22 o 
   4   7   3      787.70      752.04     25.75 o 
   4   7   3     2690.49     2713.49     60.71 o 
   5   7   3      164.11      165.81      6.98 o 
   6   7   3     1126.94     1101.04     27.12 o 
   6   7   3        1.52        5.40      7.67 o 
   7   7   3       24.43       21.04      5.72 o 
   7   7   3       78.88       90.94      7.71 o 
  -8   8   3       51.22       16.76     10.50 o 
  -7   8   3      607.08      587.33     17.61 o 
  -7   8   3      187.99      180.07      9.94 o 
  -6   8   3      726.93      688.76     23.82 o 
  -6   8   3      225.07      214.66     23.93 o 
  -6   8   3      726.82      786.99     43.94 o 
  -5   8   3     1242.55     1211.82     27.82 o 
  -4   8   3      828.14      796.18     37.97 o 
  -4   8   3      111.22      111.24      6.50 o 
  -4   8   3      359.18      374.28     14.43 o 
  -3   8   3      514.09      515.01      9.91 o 
  -3   8   3     1660.16     1651.26     28.65 o 
  -2   8   3     9685.65     9704.19    132.31 o 
  -2   8   3     2999.29     3018.30     47.16 o 
  -1   8   3      241.44      264.10      6.43 o 
  -1   8   3      779.67      815.60     16.88 o 
  -1   8   3     1085.82      991.24     27.18 o 
   0   8   3      854.01      750.74     12.27 o 
   1   8   3      988.64      986.56     17.34 o 
   1   8   3      306.14      293.97      7.81 o 
   2   8   3     3215.78     3041.61     54.15 o 
   2   8   3      995.81      951.31     17.18 o 
   3   8   3       51.34       51.43      4.52 o 
   3   8   3      165.80      166.74      5.69 o 
   4   8   3       69.84       70.92      6.87 o 
   4   8   3       73.58       69.57      7.95 o 
   4   8   3       21.63       17.92      4.97 o 
   5   8   3     1065.09     1048.96     20.43 o 
   6   8   3      540.45      518.16     15.47 o 
   6   8   3      166.33      168.41     19.86 o 
   6   8   3      537.14      536.23     34.64 o 
   7   8   3      534.41      559.19     16.76 o 
   7   8   3      165.49      178.17     11.29 o 
  -7   9   3      257.22      250.23     14.00 o 
  -7   9   3      830.64      811.23     21.53 o 
  -6   9   3     2200.75     2164.46     52.55 o 
  -6   9   3     2014.71     1998.53     87.76 o 
  -5   9   3     1196.08     1142.45     26.90 o 
  -4   9   3        2.25       11.07      4.36 o 
  -4   9   3      196.21      210.55     13.47 o 
  -4   9   3        7.26        8.44      3.80 o 
  -3   9   3     1972.89     1981.87     30.55 o 
  -3   9   3     6371.09     6459.44     99.15 o 
  -2   9   3     1680.58     1646.89     27.61 o 
  -2   9   3     5427.13     5619.07     78.52 o 
  -1   9   3      151.78      152.80      3.95 o 
  -1   9   3      490.13      466.46     11.30 o 
  -1   9   3     1738.59      925.93     36.45 o 
   0   9   3       51.09       28.29      2.15 o 
   1   9   3     4031.65     4004.69     55.18 o 
   1   9   3     1248.45     1226.07     23.65 o 
   2   9   3     1343.70     1314.27     22.87 o 
   2   9   3     4339.23     4338.66     66.12 o 
   3   9   3        1.23       13.30      2.80 o 
   3   9   3        0.38        4.43      2.21 o 
   4   9   3       22.98       28.98      5.99 o 
   4   9   3       74.20       90.54      7.76 o 
   4   9   3      292.65      285.16     13.46 o 
   5   9   3       84.21       77.49      5.43 o 
   6   9   3     1596.56     1505.39     31.04 o 
   6   9   3      456.07      488.47     31.90 o 
   7   9   3       43.83       46.85      6.23 o 
   7   9   3       13.57       15.85      4.43 o 
  -7  10   3       38.12       30.12      6.03 o 
  -7  10   3      123.09      118.53      9.21 o 
  -6  10   3     1110.33     1013.21     30.43 o 
  -6  10   3      305.93      353.20     28.12 o 
  -5  10   3      242.08      257.46     10.84 o 
  -4  10   3      727.31      699.27     21.51 o 
  -4  10   3      188.47      185.05     10.30 o 
  -4  10   3      608.62      588.01     23.66 o 
  -3  10   3      701.32      694.29     15.62 o 
  -3  10   3      217.17      217.33      7.61 o 
  -2  10   3      485.05      488.63     10.61 o 
  -2  10   3     1566.39     1623.70     25.67 o 
  -1  10   3      378.51      386.61      8.19 o 
  -1  10   3     1222.33     1239.35     24.53 o 
  -1  10   3     1380.49     1281.88     34.58 o 
   0  10   3     2819.00     2870.42     45.19 o 
   1  10   3      510.77      504.00     10.16 o 
   1  10   3      158.17      150.27      5.68 o 
   1  10   3      889.28      847.33     36.31 o 
   2  10   3      242.00      233.85      6.65 o 
   2  10   3      781.50      742.17     14.59 o 
   3  10   3      270.47      266.24      8.77 o 
   3  10   3       83.76       77.65      5.15 o 
   4  10   3      140.03      142.16      9.84 o 
   4  10   3      595.18      605.85     20.61 o 
   4  10   3      452.21      465.32     19.58 o 
   5  10   3      634.57      663.10     15.41 o 
   6  10   3      264.14      256.51     11.44 o 
   7  10   3      396.63      386.40     14.18 o 
   7  10   3      122.82      119.70      8.64 o 
  -7  11   3      460.78      425.25     16.94 o 
  -7  11   3      142.69      131.07     10.49 o 
  -6  11   3      266.04      267.86     11.60 o 
  -5  11   3      257.21      292.74     10.61 o 
  -4  11   3      563.12      586.29     19.30 o 
  -4  11   3       69.15       68.17      8.35 o 
  -4  11   3      223.30      259.34     15.02 o 
  -3  11   3     1191.30     1157.53     22.58 o 
  -3  11   3     3847.08     3787.03     61.17 o 
  -2  11   3       97.57      105.92      6.37 o 
  -2  11   3      315.08      321.20      7.92 o 
  -1  11   3        5.10        6.80      3.65 o 
  -1  11   3      432.45      430.27     12.47 o 
  -1  11   3        1.58        7.40      2.21 o 
   0  11   3     2140.69     2163.63     35.21 o 
   1  11   3     1381.61     1314.85     38.06 o 
   1  11   3      427.35      434.55     16.51 o 
   1  11   3     1380.03     1363.78     25.28 o 
   2  11   3       75.69       79.64      5.78 o 
   2  11   3       23.44       24.70      2.53 o 
   3  11   3     1201.93     1141.82     22.80 o 
   3  11   3      372.19      366.37     10.20 o 
   4  11   3     1736.05     1633.99     34.93 o 
   4  11   3      433.48      390.20     18.11 o 
   4  11   3     1399.85     1558.72     66.72 o 
   5  11   3      380.18      389.91     12.41 o 
   6  11   3      196.90      201.37     10.49 o 
   6  11   3       18.60       14.59      8.87 o 
   7  11   3      150.44      146.02     10.12 o 
   7  11   3       46.59       35.10      5.53 o 
  -7  12   3      225.71      216.50     13.77 o 
  -7  12   3       69.89       73.77      8.33 o 
  -6  12   3       90.52       91.38      8.35 o 
  -5  12   3      408.75      392.46     12.58 o 
  -4  12   3       49.74       36.79      6.48 o 
  -4  12   3      219.34      220.29     12.00 o 
  -4  12   3      160.62      182.06     14.63 o 
  -3  12   3      172.34      183.57      7.98 o 
  -3  12   3      556.55      552.39     13.75 o 
  -2  12   3     1773.58     1804.35     28.61 o 
  -2  12   3      549.21      570.92     17.60 o 
  -1  12   3      626.14      627.95     17.84 o 
  -1  12   3      808.14      799.21     24.25 o 
  -1  12   3      193.89      203.32     12.14 o 
   0  12   3     3258.19     3263.07     51.54 o 
   1  12   3      781.63      813.48     22.32 o 
   1  12   3      182.00      202.81     10.77 o 
   1  12   3      587.74      626.81     26.43 o 
   2  12   3      742.51      716.65     14.81 o 
   2  12   3     2397.79     2393.70     45.09 o 
   3  12   3       13.12       17.13      3.28 o 
   3  12   3        4.06        6.64      2.63 o 
   4  12   3      435.94      455.91     13.59 o 
   4  12   3       69.12       67.87      8.73 o 
   5  12   3     2629.64     2639.39     52.32 o 
   6  12   3       45.23       58.15      8.57 o 
   7  12   3      475.20      475.91     21.75 o 
   7  12   3      147.15      172.68     13.68 o 
  -7  13   3        0.90        1.04      9.35 o 
  -7  13   3        0.28        5.10      9.28 o 
  -6  13   3      408.51      380.95     16.05 o 
  -5  13   3      642.32      613.39     16.59 o 
  -4  13   3      806.49      806.48     21.54 o 
  -4  13   3      778.55      819.88     41.95 o 
  -4  13   3      241.09      238.05     20.52 o 
  -3  13   3      453.20      495.37     13.02 o 
  -3  13   3      140.34      139.47      8.46 o 
  -2  13   3       64.38       63.16      4.14 o 
  -2  13   3       19.94       17.23      4.20 o 
  -1  13   3      624.44      615.20     15.01 o 
  -1  13   3      614.99      608.34     30.36 o 
  -1  13   3      190.44      197.80     12.54 o 
   0  13   3      116.95      108.69      4.80 o 
   1  13   3      220.96      221.88     10.54 o 
   1  13   3        9.45       19.26      6.33 o 
   1  13   3       30.52       34.13      6.49 o 
   2  13   3     2942.26     2818.95     62.28 o 
   2  13   3      911.11      896.24     20.23 o 
   3  13   3      167.26      176.53      8.58 o 
   3  13   3       51.79       44.16      4.03 o 
   4  13   3      455.79      477.37     14.11 o 
   4  13   3       33.79       10.65      7.82 o 
   5  13   3      205.13      198.37     10.39 o 
   6  13   3     1180.92     1135.82     35.71 o 
  -6  14   3     1208.36     1136.61     29.98 o 
  -5  14   3      241.04      242.80     11.60 o 
  -4  14   3      370.19      374.86     13.88 o 
  -4  14   3      145.46      152.09     18.30 o 
  -3  14   3      132.37      134.23      8.56 o 
  -3  14   3      427.45      448.27     12.50 o 
  -2  14   3      200.68      195.27      9.09 o 
  -2  14   3       62.14       57.92      6.23 o 
  -1  14   3     1677.41     1568.31     31.27 o 
  -1  14   3     1518.98     1391.98     56.83 o 
   0  14   3     1829.30     1789.89     35.00 o 
   1  14   3      981.99      988.12     26.61 o 
   1  14   3      158.43      186.96     15.04 o 
   2  14   3     1256.52     1145.65     30.11 o 
   2  14   3      389.10      406.40     11.98 o 
   3  14   3      195.41      222.73      9.13 o 
   3  14   3      631.03      625.32     17.79 o 
   4  14   3      106.77       83.17     13.21 o 
   4  14   3      452.45      488.28     16.57 o 
   5  14   3      118.25      120.70     10.36 o 
   6  14   3      676.01      648.49     25.56 o 
  -6  15   3      181.82      200.55     12.42 o 
  -5  15   3      199.27      186.83     10.48 o 
  -4  15   3     1946.48     2004.52     42.45 o 
  -3  15   3      399.64      376.94     13.12 o 
  -3  15   3     1290.55     1352.28     26.74 o 
  -2  15   3       28.86       23.36      3.97 o 
  -2  15   3        8.94        4.76      3.23 o 
  -1  15   3      825.03      779.20     21.90 o 
  -1  15   3      631.25      644.09     33.13 o 
   0  15   3      849.66      881.96     20.24 o 
   1  15   3      821.24      821.37     23.62 o 
   1  15   3      193.78      239.32     17.83 o 
   2  15   3      523.81      499.17     17.37 o 
   2  15   3      162.20      176.44      9.77 o 
   3  15   3       17.21       16.27      4.09 o 
   3  15   3        5.33        2.96      2.76 o 
   4  15   3     1436.65     1422.59     33.50 o 
   5  15   3      687.21      721.34     25.58 o 
   6  15   3       59.69       45.26     10.40 o 
  -6  16   3      194.53      184.09     12.52 o 
  -5  16   3       70.72       75.28      7.87 o 
  -4  16   3      752.11      745.96     21.68 o 
  -3  16   3      147.32      139.48      9.17 o 
  -3  16   3      475.73      474.90     15.07 o 
  -2  16   3        5.80        2.18      2.86 o 
  -2  16   3        1.80        0.79      3.34 o 
  -1  16   3       33.54       28.47      6.26 o 
  -1  16   3       10.82       17.09      7.94 o 
   0  16   3     3463.83     3273.01     60.23 o 
   1  16   3       76.72       69.80      7.83 o 
   1  16   3       22.72        7.42      6.00 o 
   2  16   3      284.25      250.86     12.05 o 
   2  16   3       88.02       92.23      6.47 o 
   3  16   3       20.81       12.22      3.20 o 
   3  16   3       67.21       79.28      7.36 o 
   4  16   3      554.14      540.71     21.50 o 
   5  16   3     1416.44     1366.42     39.33 o 
  -5  17   3      318.80      299.77     13.61 o 
  -4  17   3      414.67      425.51     18.85 o 
  -3  17   3       30.07       31.22      5.09 o 
  -3  17   3       97.10       94.24      9.18 o 
  -2  17   3       14.59       18.09      4.17 o 
  -2  17   3       47.13       48.54      6.59 o 
  -1  17   3      741.88      707.39     26.52 o 
  -1  17   3      579.49      548.87     31.61 o 
   0  17   3      119.51      106.51      7.65 o 
   1  17   3      703.86      634.01     20.63 o 
   1  17   3      162.39      177.42     18.25 o 
   2  17   3      147.63      153.10      9.65 o 
   2  17   3      476.74      454.17     16.90 o 
   3  17   3       26.51       19.46      4.58 o 
   3  17   3        8.21        5.12      3.28 o 
   4  17   3      615.98      634.54     23.86 o 
   5  17   3      762.14      755.91     26.89 o 
  -5  18   3      136.82      130.90     11.46 o 
  -4  18   3      156.69      161.29     16.16 o 
  -3  18   3       30.80       37.95      6.74 o 
  -3  18   3        9.54        8.95      4.72 o 
  -2  18   3       46.77       53.73      6.11 o 
  -2  18   3      151.04      148.83     14.40 o 
  -1  18   3     1584.29     1721.76     71.40 o 
  -1  18   3     1668.62     1645.26     49.70 o 
   0  18   3       62.01       67.39      6.52 o 
   1  18   3      762.91      769.90     23.74 o 
   1  18   3       84.33      112.86     14.99 o 
   2  18   3       48.67       55.96      6.65 o 
   2  18   3      157.16      154.37      9.75 o 
   3  18   3      555.07      567.51     18.10 o 
   3  18   3      171.88      162.21     14.61 o 
   4  18   3      165.71      192.66     13.98 o 
   5  18   3       69.24       76.38      9.55 o 
  -4  19   3      795.73      762.84     26.77 o 
  -3  19   3        9.21       11.91      5.21 o 
  -3  19   3       29.73       23.90      8.53 o 
  -2  19   3      301.67      383.91     20.99 o 
  -2  19   3       93.41      102.11      8.07 o 
  -1  19   3     1060.69      964.51     33.93 o 
   0  19   3      934.20      873.25     25.26 o 
   1  19   3      641.34      667.56     22.19 o 
   2  19   3      242.93      248.97     11.93 o 
   2  19   3       75.23       80.34     10.67 o 
   3  19   3      141.09      140.74     14.09 o 
   3  19   3      455.63      452.91     18.96 o 
   4  19   3      128.35      120.53     12.73 o 
  -4  20   3      332.14      299.82     21.97 o 
  -3  20   3       34.58       27.92      6.46 o 
  -3  20   3      111.66      122.69     14.83 o 
  -2  20   3        0.02       -2.55      3.48 o 
  -2  20   3        0.05       -0.56      5.81 o 
  -1  20   3       31.07       43.78     16.11 o 
   0  20   3      179.53      180.72     10.42 o 
   1  20   3       86.44       87.18      9.50 o 
   2  20   3        4.81        5.16      8.64 o 
   2  20   3       15.53       16.87      4.91 o 
   3  20   3       64.65       70.44      8.64 o 
   3  20   3       20.02       22.01      7.62 o 
  -3  21   3       30.48       39.45      9.86 o 
  -3  21   3        9.44        3.59      4.81 o 
  -2  21   3        7.37        6.23      4.99 o 
  -2  21   3       23.80       20.27     11.60 o 
  -1  21   3       82.32       71.41     17.87 o 
   0  21   3      238.85      306.06     26.40 o 
   1  21   3      215.96      186.20     12.69 o 
   2  21   3      291.07      292.80     13.68 o 
   2  21   3       90.13       76.81     16.71 o 
   3  21   3       19.23       12.29      5.88 o 
   3  21   3        5.96       -0.90      6.03 o 
  -2  22   3        0.20       -0.24      4.61 o 
  -2  22   3        0.66       -4.14      9.93 o 
  -1  22   3      516.60      483.90     37.20 o 
   0  22   3       12.91       29.14     13.36 o 
   1  22   3      333.70      353.44     21.68 o 
  -8   0   4       15.35        9.80      6.68 o 
  -8   0   4       49.57       47.38     15.70 o 
  -7   0   4      195.77      205.07     11.65 o 
  -7   0   4      632.21      567.84     39.05 o 
  -6   0   4        1.49        3.84      3.81 o 
  -6   0   4        4.83       12.48     15.51 o 
  -5   0   4      192.48      191.33      6.82 o 
  -5   0   4      621.59      640.60     23.18 o 
  -4   0   4      152.59      166.93      6.73 o 
  -4   0   4      492.75      516.40     18.84 o 
  -3   0   4     1197.68     1283.66     35.35 o 
  -3   0   4      370.88      391.19      9.87 o 
  -2   0   4     1243.78     1284.80     27.64 o 
  -2   0   4     4016.57     4162.36    101.17 o 
  -1   0   4      597.51      570.56     21.37 o 
  -1   0   4     1929.53     1977.45     70.17 o 
  -1   0   4     2002.23     2098.48     73.10 o 
   0   0   4     3581.31     3513.73     84.40 o 
   1   0   4      234.76      238.05     11.30 o 
   1   0   4       72.70       73.48      5.94 o 
   1   0   4      832.26      857.06     35.93 o 
   2   0   4     3174.72     3070.11     75.23 o 
   2   0   4    10252.18     9933.07    236.02 o 
   3   0   4      105.22      107.95      6.38 o 
   3   0   4      339.78      340.57      9.18 o 
   4   0   4      409.72      434.68     11.09 o 
   4   0   4      126.88      134.58      8.22 o 
   5   0   4     1578.30     1560.19     26.23 o 
   5   0   4      488.74      532.25     31.65 o 
   6   0   4       54.75       70.78     17.40 o 
   6   0   4      176.81      179.11      8.26 o 
   7   0   4      240.18      247.73     27.88 o 
   7   0   4      775.61      765.33     18.97 o 
   8   0   4      168.75      170.53     11.87 o 
   8   0   4       52.25       49.46     16.06 o 
  -8   1   4        7.32       -2.45      7.05 o 
  -8   1   4        2.27       -0.08      4.10 o 
  -7   1   4      186.20      178.89      6.78 o 
  -7   1   4      601.29      547.49     27.06 o 
  -6   1   4      823.85      831.14     20.71 o 
  -6   1   4     2795.95     2799.06     79.47 o 
  -5   1   4     2684.81     2588.75     49.21 o 
  -4   1   4      453.17      449.41     10.54 o 
  -4   1   4     1463.44     1447.36     32.92 o 
  -4   1   4     1628.77     1478.47     61.50 o 
  -3   1   4     1657.45     1634.25     20.56 o 
  -3   1   4     5352.42     5548.35     95.44 o 
  -2   1   4     3546.91     3748.46     52.06 o 
  -2   1   4    11454.11    12447.94    207.75 o 
  -1   1   4      127.66      104.89      4.43 o 
  -1   1   4     2108.98     2167.71     74.87 o 
  -1   1   4      412.27      382.65      9.79 o 
   0   1   4     2152.83     2204.03     38.35 o 
   1   1   4     1696.71     1731.29     35.53 o 
   1   1   4     5606.89     6141.34    151.47 o 
   1   1   4     5479.22     5584.46    129.23 o 
   2   1   4     8153.46     8030.73    135.60 o 
   2   1   4     2524.83     2504.30     43.94 o 
   3   1   4       10.37        9.21      1.83 o 
   3   1   4       33.50       33.59      2.25 o 
   4   1   4      271.31      263.40     10.12 o 
   4   1   4     1040.48     1037.11     20.71 o 
   4   1   4      876.14      816.92     18.02 o 
   5   1   4      252.29      265.23      5.84 o 
   6   1   4     1561.51     1574.04     33.29 o 
   6   1   4     2444.32     2384.42     36.06 o 
   7   1   4      328.18      345.72      8.59 o 
   7   1   4      101.63      113.27     13.72 o 
   8   1   4      118.16      120.99      7.64 o 
   8   1   4       36.59       48.43     10.88 o 
  -8   2   4       16.96        4.98      4.19 o 
  -8   2   4       54.78       52.30     11.85 o 
  -7   2   4      187.67      188.73     18.08 o 
  -7   2   4       58.11       64.48      4.55 o 
  -6   2   4     1254.83     1298.57     44.05 o 
  -6   2   4       80.25       95.52      7.25 o 
  -5   2   4      371.00      381.58     14.23 o 
  -4   2   4       26.91       19.17      3.10 o 
  -4   2   4        8.33       10.96      2.28 o 
  -4   2   4      147.24      141.15     15.59 o 
  -3   2   4      294.51      321.90      5.63 o 
  -3   2   4      951.07     1055.46     21.26 o 
  -2   2   4     1925.97     2092.89     37.53 o 
  -2   2   4      596.40      614.63     10.24 o 
  -1   2   4      143.20      141.19      4.59 o 
  -1   2   4      676.22      670.07     18.66 o 
  -1   2   4      462.44      506.14     15.39 o 
   0   2   4      855.58      901.78     16.95 o 
   1   2   4      213.78      226.18      8.46 o 
   1   2   4      690.38      703.83     15.88 o 
   1   2   4      833.58      816.68     34.75 o 
   2   2   4      387.05      415.05      9.32 o 
   2   2   4     1249.91     1327.43     22.04 o 
   3   2   4        0.27        0.32      1.22 o 
   3   2   4        0.87        0.89      1.12 o 
   4   2   4       52.02       45.70      4.86 o 
   4   2   4        5.69        7.88      2.48 o 
   4   2   4        1.76        2.35      1.95 o 
   5   2   4      334.67      337.20      6.95 o 
   6   2   4      515.71      502.51     13.94 o 
   6   2   4      500.86      507.43     15.08 o 
   7   2   4      111.86      114.58      5.74 o 
   7   2   4       34.64       26.90      7.97 o 
   8   2   4       16.05       11.29      5.71 o 
   8   2   4        4.97        5.50      7.06 o 
  -8   3   4       91.76       98.87     14.64 o 
  -8   3   4       28.42       32.55      4.88 o 
  -7   3   4      860.68      875.63     36.00 o 
  -7   3   4      266.52      257.64      8.20 o 
  -6   3   4     1161.46     1182.60     26.73 o 
  -6   3   4     3915.49     3913.48    105.22 o 
  -6   3   4     3750.71     3718.12    139.62 o 
  -5   3   4      301.89      312.08     11.11 o 
  -4   3   4      850.71      868.46     18.94 o 
  -4   3   4      263.43      277.57      7.78 o 
  -4   3   4     1420.38     1414.17     59.01 o 
  -3   3   4     2059.05     2080.01     25.42 o 
  -3   3   4     6649.33     6737.86    114.19 o 
  -2   3   4     2401.90     2454.95     32.69 o 
  -2   3   4     7756.49     7985.55    132.92 o 
  -1   3   4     1282.75     1224.11     22.85 o 
  -1   3   4     4142.42     4016.83     79.58 o 
  -1   3   4     4707.60     4416.95    148.01 o 
   0   3   4      187.34      222.37      5.78 o 
   1   3   4      565.18      569.78     13.50 o 
   1   3   4     3107.91     2867.04    104.05 o 
   1   3   4     1825.16     1807.93     36.74 o 
   2   3   4    12769.71    12890.89    175.02 o 
   2   3   4     3954.31     3820.34     75.98 o 
   3   3   4      256.61      230.95      4.65 o 
   3   3   4       79.46       78.15      5.58 o 
   4   3   4        1.03        4.52      2.15 o 
   4   3   4      266.21      254.43      7.74 o 
   4   3   4        0.32        3.04      4.08 o 
   5   3   4      166.31      186.37      5.18 o 
   6   3   4     2857.93     2779.84     49.30 o 
   6   3   4     2426.79     2438.70     47.31 o 
   7   3   4      564.85      556.71     12.79 o 
   7   3   4      174.91      193.55     17.75 o 
   8   3   4       17.90       12.84      5.58 o 
   8   3   4        5.54        5.85      7.11 o 
  -8   4   4        4.72       10.35      4.88 o 
  -8   4   4       15.23       18.90      8.61 o 
  -7   4   4      261.14      278.91     22.15 o 
  -7   4   4       80.86       83.87      5.62 o 
  -6   4   4       45.23       44.06      5.37 o 
  -6   4   4      598.72      583.23     26.57 o 
  -6   4   4      146.05      150.10     17.26 o 
  -5   4   4      252.95      234.23      9.59 o 
  -4   4   4      305.60      274.07     14.74 o 
  -4   4   4       36.81       46.72      3.68 o 
  -4   4   4      118.86      119.88      9.84 o 
  -3   4   4      331.98      332.95     10.04 o 
  -3   4   4      102.80       97.97      3.49 o 
  -2   4   4     2204.79     2149.08     33.27 o 
  -2   4   4      682.74      663.05     11.92 o 
  -1   4   4      697.59      693.44     12.35 o 
  -1   4   4      216.02      201.28      5.84 o 
  -1   4   4      737.28      715.97     29.28 o 
   0   4   4     2679.76     2549.05     40.01 o 
   1   4   4       39.69       46.33      2.50 o 
   1   4   4      128.18      142.71      3.79 o 
   2   4   4      595.85      592.62     10.86 o 
   2   4   4     1924.18     1878.32     28.12 o 
   3   4   4      146.21      144.54      3.62 o 
   3   4   4       45.28       44.30      3.86 o 
   4   4   4        5.04        9.12      3.48 o 
   4   4   4      131.61      129.08      7.11 o 
   4   4   4       16.26       17.14      2.79 o 
   5   4   4     1169.99     1146.86     17.13 o 
   6   4   4      487.26      494.56     15.19 o 
   6   4   4      273.45      289.90     11.01 o 
   6   4   4       84.68       91.37     13.02 o 
   7   4   4      827.64      807.40     17.23 o 
   7   4   4      256.29      246.32     19.76 o 
   8   4   4        1.42        2.44      4.54 o 
   8   4   4        0.44        1.01      5.89 o 
  -8   5   4       17.83       24.50      5.78 o 
  -8   5   4       57.58       46.20     11.04 o 
  -7   5   4        1.58        3.36      3.08 o 
  -7   5   4        5.11        0.15      6.20 o 
  -6   5   4      432.41      407.08     17.30 o 
  -6   5   4        6.62       11.21      3.59 o 
  -6   5   4       21.38       27.75      9.20 o 
  -5   5   4     1184.24     1135.22     26.02 o 
  -4   5   4      550.08      540.20     13.65 o 
  -4   5   4     1776.73     1751.26     50.36 o 
  -4   5   4     1776.38     1848.85     51.70 o 
  -3   5   4      191.28      179.44      7.23 o 
  -3   5   4       59.23       50.32      2.63 o 
  -2   5   4       72.59       82.46      2.67 o 
  -2   5   4      234.42      289.40      6.36 o 
  -1   5   4      129.61      171.75      4.60 o 
  -1   5   4       40.14       46.65      3.25 o 
  -1   5   4      137.78      168.12     11.31 o 
   0   5   4       16.66       14.05      1.53 o 
   1   5   4        8.17       12.62      1.64 o 
   1   5   4       26.38       39.85      2.98 o 
   2   5   4      138.00      135.22      3.96 o 
   2   5   4      445.66      427.94      8.49 o 
   3   5   4       27.91       29.93      2.34 o 
   3   5   4        8.64        7.40      2.28 o 
   4   5   4       60.46       62.97      7.04 o 
   4   5   4      195.25      204.01      7.28 o 
   4   5   4      228.32      238.35      9.14 o 
   5   5   4     1627.29     1592.50     22.19 o 
   6   5   4      302.11      326.84     18.12 o 
   6   5   4      865.17      855.40     22.98 o 
   6   5   4       93.55       93.16     13.47 o 
   7   5   4       83.06       86.02      6.77 o 
   7   5   4       25.72       25.70      8.30 o 
   8   5   4      179.34      183.17     12.36 o 
   8   5   4       55.53       64.34     12.03 o 
  -8   6   4       17.23       16.11      4.57 o 
  -8   6   4       55.64       58.31     11.76 o 
  -7   6   4       27.54       22.90      4.67 o 
  -7   6   4       88.94       91.86     10.36 o 
  -6   6   4      457.89      415.90     28.06 o 
  -6   6   4      807.21      787.08     25.52 o 
  -6   6   4      141.79      187.45     15.17 o 
  -5   6   4      398.64      433.06     13.82 o 
  -4   6   4      179.73      190.63     12.85 o 
  -4   6   4       46.71       54.86      7.21 o 
  -4   6   4       14.46       19.37      3.59 o 
  -3   6   4        1.95        2.32      1.26 o 
  -3   6   4        6.31        4.19      2.39 o 
  -2   6   4       23.36       22.36      2.83 o 
  -2   6   4       75.44       80.71      5.07 o 
  -1   6   4     1862.17     1746.12     63.59 o 
  -1   6   4     1855.88     1740.94     27.48 o 
  -1   6   4      574.70      524.09     11.07 o 
   0   6   4     1437.08     1449.15     21.23 o 
   1   6   4        6.29        7.15      1.46 o 
   1   6   4       20.31       16.43      2.56 o 
   2   6   4     1307.86     1340.07     24.03 o 
   2   6   4      404.99      420.08     10.64 o 
   3   6   4      242.46      248.16      8.30 o 
   3   6   4      782.98      809.75     13.35 o 
   4   6   4       23.83       12.17      5.46 o 
   4   6   4        0.70       -0.20      1.99 o 
   4   6   4        0.22        0.36      3.08 o 
   5   6   4      153.58      144.45      6.23 o 
   6   6   4      292.86      310.80     22.60 o 
   6   6   4     1082.41     1082.36     27.16 o 
   6   6   4      945.75      978.80     35.01 o 
   7   6   4      150.22      145.65      9.43 o 
   7   6   4       46.52       41.27      9.36 o 
  -8   7   4        4.60        2.88      3.93 o 
  -8   7   4       14.84       14.68      6.84 o 
  -7   7   4      495.54      527.01     15.55 o 
  -7   7   4     1600.25     1623.33     37.95 o 
  -6   7   4     3634.33     3728.09    143.97 o 
  -6   7   4     1125.42     1125.92     38.47 o 
  -6   7   4     3634.80     3395.32     75.67 o 
  -5   7   4      299.37      306.56     11.48 o 
  -4   7   4      146.75      150.51      7.19 o 
  -4   7   4      473.90      517.54     20.80 o 
  -4   7   4     1261.60     1252.40     38.54 o 
  -3   7   4      792.89      776.08     14.27 o 
  -3   7   4     2560.49     2498.68     46.67 o 
  -2   7   4     3589.66     3496.73     61.58 o 
  -2   7   4     1111.59     1064.29     22.30 o 
  -1   7   4     2411.92     2130.96     76.12 o 
  -1   7   4     2011.73     1928.17     30.38 o 
  -1   7   4      622.96      638.92     12.02 o 
   0   7   4      578.92      516.51      8.28 o 
   1   7   4      400.20      389.51      8.06 o 
   1   7   4     1292.36     1290.24     25.11 o 
   2   7   4     2229.97     2154.40     39.28 o 
   2   7   4     7201.27     7127.96    108.13 o 
   3   7   4      575.83      555.95     14.01 o 
   3   7   4     1859.54     1837.66     28.88 o 
   4   7   4      186.69      168.97      9.14 o 
   4   7   4        5.09        6.42      3.69 o 
   4   7   4       16.43       18.49      5.10 o 
   5   7   4     1719.98     1737.06     29.87 o 
   6   7   4     1514.33     1544.66     48.81 o 
   6   7   4     1514.52     1540.46     34.93 o 
   6   7   4      468.93      538.53     32.24 o 
   7   7   4      245.54      235.79     12.06 o 
   7   7   4       76.04       72.62     11.45 o 
  -7   8   4      119.18      112.24      8.21 o 
  -7   8   4      384.86      378.28     14.58 o 
  -6   8   4        3.31       11.69      8.80 o 
  -6   8   4      177.03      168.66     12.44 o 
  -6   8   4       10.70       15.32      8.60 o 
  -5   8   4      520.33      518.63     15.82 o 
  -4   8   4        3.74        5.84      3.29 o 
  -4   8   4       33.71       44.66      8.48 o 
  -4   8   4       12.08       22.22      5.76 o 
  -3   8   4      142.12      151.81      5.52 o 
  -3   8   4      458.95      480.44     13.43 o 
  -2   8   4      356.22      370.60      8.66 o 
  -2   8   4      110.31      118.30      6.64 o 
  -1   8   4     1970.75     1817.00     65.98 o 
  -1   8   4      264.35      242.42      6.90 o 
  -1   8   4      853.66      811.15     14.59 o 
   0   8   4      883.87      828.84     12.23 o 
   1   8   4     1117.09     1108.41     18.73 o 
   1   8   4     3607.43     3694.03     56.35 o 
   2   8   4       48.10       46.07      2.66 o 
   2   8   4      155.32      149.60      6.98 o 
   3   8   4      135.62      127.99      7.51 o 
   3   8   4       42.00       43.98      4.17 o 
   4   8   4      314.55      310.18     11.93 o 
   4   8   4      306.56      331.96     22.62 o 
   4   8   4       94.93      119.31     10.41 o 
   5   8   4     1265.54     1243.91     23.37 o 
   6   8   4        0.46       -1.46      6.64 o 
   6   8   4      254.44      234.05     12.14 o 
   7   8   4       72.19       75.83      7.52 o 
   7   8   4       22.36       27.34      8.27 o 
  -7   9   4       79.64       80.57      7.19 o 
  -7   9   4      257.20      274.02     13.19 o 
  -6   9   4      855.77      794.43     26.13 o 
  -6   9   4      399.71      434.74     30.56 o 
  -5   9   4       32.12       27.36      5.25 o 
  -4   9   4      705.44      667.89     25.59 o 
  -4   9   4      728.42      724.72     26.95 o 
  -4   9   4      218.45      217.50     10.66 o 
  -3   9   4        0.55        2.31      2.61 o 
  -3   9   4        0.17       -0.05      2.03 o 
  -2   9   4      695.30      643.29     15.72 o 
  -2   9   4     2245.35     2251.68     33.81 o 
  -1   9   4       60.70       70.07      4.40 o 
  -1   9   4       18.80       23.33      2.82 o 
   0   9   4        0.45        1.55      1.69 o 
   0   9   4        0.11       -1.58      1.58 o 
   1   9   4     3289.56     3123.38     48.61 o 
   1   9   4     1018.66     1003.66     17.43 o 
   2   9   4      137.14      136.52      7.41 o 
   2   9   4       42.47       46.92      3.02 o 
   3   9   4       11.50       12.80      2.91 o 
   3   9   4       37.13       45.94      4.87 o 
   4   9   4      190.89      175.65      9.67 o 
   4   9   4       23.65       17.02      7.67 o 
   4   9   4        7.32        3.74      3.66 o 
   5   9   4     2157.25     2218.51     40.31 o 
   6   9   4      339.22      353.75     11.96 o 
   6   9   4        0.70       30.39      9.93 o 
   7   9   4       37.40       27.88      6.37 o 
   7   9   4      120.77      113.38      8.89 o 
  -7  10   4       19.72       15.79      4.66 o 
  -7  10   4       63.69       56.75      6.77 o 
  -6  10   4      518.04      462.72     19.62 o 
  -6  10   4      482.52      474.97     32.64 o 
  -5  10   4      308.49      306.37     11.96 o 
  -4  10   4      601.74      596.87     23.83 o 
  -4  10   4      461.70      462.13     16.70 o 
  -4  10   4      142.97      118.12     10.32 o 
  -3  10   4      235.74      256.56      8.67 o 
  -3  10   4       73.00       82.93      5.53 o 
  -2  10   4        5.31        6.32      2.76 o 
  -2  10   4       17.14       17.50      2.29 o 
  -1  10   4      983.63     1035.77     23.29 o 
  -1  10   4     3705.72     3503.64     70.44 o 
  -1  10   4     3176.44     3243.49     66.17 o 
   0  10   4      250.68      265.27      6.08 o 
   1  10   4      529.28      544.60     14.85 o 
   1  10   4     2692.83     2588.93     67.82 o 
   1  10   4     1709.21     1647.18     34.96 o 
   2  10   4       73.33       86.34      6.02 o 
   2  10   4       22.71       23.86      2.31 o 
   3  10   4      130.71      128.86      6.56 o 
   3  10   4      422.09      433.60     13.12 o 
   4  10   4      700.13      680.34     19.14 o 
   4  10   4       74.14       58.59     11.67 o 
   5  10   4      166.62      163.71      8.18 o 
   6  10   4     1054.10     1064.64     27.86 o 
   6  10   4      299.06      286.28     24.17 o 
   7  10   4        1.94        4.54      5.09 o 
   7  10   4        0.60       -1.44      3.51 o 
  -7  11   4       99.63       84.13      8.72 o 
  -7  11   4      321.75      335.93     14.54 o 
  -6  11   4      460.49      454.65     19.73 o 
  -6  11   4      441.89      437.26     22.81 o 
  -5  11   4      161.93      168.05      9.20 o 
  -4  11   4     1519.20     1543.13     38.14 o 
  -4  11   4     1085.72     1171.52     38.65 o 
  -4  11   4      336.21      357.98     24.28 o 
  -3  11   4       67.56       69.73      5.35 o 
  -3  11   4      218.18      243.71      8.63 o 
  -2  11   4     3311.48     3402.57     49.69 o 
  -2  11   4     1025.44     1030.70     22.70 o 
  -1  11   4      174.83      187.83      8.25 o 
  -1  11   4      564.59      560.35     15.83 o 
  -1  11   4     1250.48     1104.48     25.25 o 
   0  11   4     1254.45     1246.78     19.59 o 
   1  11   4      685.89      726.73     18.67 o 
   1  11   4     2214.97     2233.20     53.78 o 
   1  11   4     2389.80     2365.36     52.45 o 
   2  11   4      663.12      680.63     17.09 o 
   2  11   4      205.34      208.94      6.48 o 
   3  11   4      273.89      281.01      9.93 o 
   3  11   4      884.46      902.86     21.61 o 
   4  11   4        1.19        1.36      4.16 o 
   4  11   4       86.70       85.91      7.02 o 
   5  11   4     1426.32     1422.48     29.11 o 
   6  11   4       13.04       17.98      9.35 o 
   6  11   4       74.90       71.48      8.79 o 
   7  11   4       51.11       33.43      5.61 o 
   7  11   4      165.05      147.68     11.49 o 
  -7  12   4      206.67      179.01     12.53 o 
  -7  12   4      667.41      702.52     22.84 o 
  -6  12   4       62.51       62.61      7.61 o 
  -5  12   4     1606.32     1625.76     32.10 o 
  -4  12   4      686.97      706.07     27.71 o 
  -4  12   4      756.09      776.06     23.77 o 
  -3  12   4      246.78      250.88      8.89 o 
  -3  12   4      796.92      799.24     17.80 o 
  -2  12   4      640.18      646.56     14.43 o 
  -2  12   4      198.24      190.08      8.60 o 
  -1  12   4      764.73      826.83     27.39 o 
  -1  12   4      848.56      844.27     17.96 o 
  -1  12   4      236.81      229.22      9.59 o 
   0  12   4        1.19        4.80      2.64 o 
   1  12   4       83.83      104.69      8.62 o 
   1  12   4      507.53      556.70     17.51 o 
   1  12   4      270.72      300.20     18.39 o 
   2  12   4      247.20      247.49      8.69 o 
   2  12   4      798.28      809.74     19.50 o 
   3  12   4     1128.75     1141.42     25.89 o 
   3  12   4      349.53      367.73     10.32 o 
   4  12   4       61.97       64.86      6.61 o 
   4  12   4        2.30       -2.40      4.04 o 
   5  12   4      192.35      216.13      9.59 o 
   6  12   4       56.78       53.72      9.15 o 
   6  12   4        6.88       14.90      6.63 o 
  -6  13   4      388.95      362.98     13.78 o 
  -5  13   4      131.87      129.42      7.59 o 
  -4  13   4     1153.31     1115.25     26.97 o 
  -4  13   4     1119.52     1231.81     56.32 o 
  -3  13   4      292.80      324.99     10.31 o 
  -3  13   4       90.67       97.10      6.45 o 
  -2  13   4      627.37      643.68     14.63 o 
  -2  13   4      194.27      201.04      8.87 o 
  -1  13   4      101.26       86.94     12.01 o 
  -1  13   4      713.11      717.91     19.89 o 
   0  13   4     2192.32     2105.11     39.98 o 
   1  13   4     2007.21     1975.56     45.69 o 
   1  13   4      611.85      665.60     30.68 o 
   2  13   4       67.26       49.43      5.29 o 
   2  13   4       20.83       12.20      2.69 o 
   3  13   4      224.36      228.61      9.26 o 
   3  13   4      724.54      738.25     17.45 o 
   4  13   4      350.48      373.58     12.73 o 
   4  13   4      108.32       99.38     10.44 o 
   5  13   4     1248.58     1244.60     27.00 o 
   6  13   4      254.85      267.96     14.04 o 
   6  13   4       77.28      106.75     18.32 o 
  -6  14   4      298.45      271.75     13.92 o 
  -5  14   4      152.16      150.13      8.32 o 
  -4  14   4      454.47      471.95     15.97 o 
  -4  14   4      347.70      385.77     26.40 o 
  -3  14   4       31.21       46.63      5.53 o 
  -3  14   4      100.78      117.00      7.07 o 
  -2  14   4       31.22       31.02      5.11 o 
  -2  14   4      100.83       98.39      5.99 o 
  -1  14   4      889.30      936.71     24.68 o 
  -1  14   4      266.84      310.10     20.50 o 
   0  14   4       16.93       13.52      3.37 o 
   1  14   4     2092.76     2074.77     48.10 o 
   1  14   4      622.46      577.71     28.40 o 
   2  14   4       18.89       14.38      2.89 o 
   2  14   4       61.00       75.07      7.52 o 
   3  14   4      181.72      175.74      9.04 o 
   3  14   4       56.27       47.23      4.62 o 
   4  14   4      930.66      945.00     22.14 o 
   5  14   4      213.13      225.23     11.25 o 
   6  14   4      707.65      700.32     27.04 o 
  -6  15   4       91.86       94.10     10.18 o 
  -5  15   4      262.60      268.15     12.34 o 
  -4  15   4      932.69      947.35     21.86 o 
  -3  15   4      430.36      408.34     12.13 o 
  -3  15   4      133.27      139.32      8.99 o 
  -2  15   4      119.75      132.11      9.68 o 
  -2  15   4      386.72      374.05     12.21 o 
  -1  15   4       32.74       38.91      6.34 o 
  -1  15   4       30.53       30.18      8.75 o 
   0  15   4        1.87        4.46      3.59 o 
   1  15   4        2.21        2.41      5.40 o 
   1  15   4       16.58       27.31      6.58 o 
   2  15   4       17.63       18.39      3.54 o 
   2  15   4       56.93       53.20      6.66 o 
   3  15   4      260.66      257.68      9.09 o 
   3  15   4      841.77      821.72     22.14 o 
   4  15   4      356.89      377.29     15.12 o 
   4  15   4       36.66       50.31     11.57 o 
   5  15   4      265.31      254.39     14.47 o 
   6  15   4       33.85       40.93     11.32 o 
  -5  16   4     1339.00     1377.53     33.29 o 
  -4  16   4      171.75      194.77     11.28 o 
  -3  16   4      112.33      101.84      8.12 o 
  -3  16   4      362.74      374.66     11.70 o 
  -2  16   4       89.72       87.03      8.05 o 
  -2  16   4      289.72      282.85     12.96 o 
  -1  16   4      382.68      380.30     17.76 o 
  -1  16   4      128.25      127.13     15.87 o 
   0  16   4       55.98       76.89      6.70 o 
   1  16   4      861.35      839.27     24.83 o 
   1  16   4      254.43      258.50     18.64 o 
   2  16   4       14.07       21.97      5.29 o 
   2  16   4        4.36        2.74      3.51 o 
   3  16   4       74.25       88.05      6.97 o 
   3  16   4      239.76      246.96     12.31 o 
   4  16   4       72.21       72.80      8.75 o 
   5  16   4       31.56       34.51      7.94 o 
  -5  17   4     1049.70     1058.71     27.96 o 
  -4  17   4     1980.92     1985.73     42.92 o 
  -3  17   4      861.61     1003.65     29.53 o 
  -3  17   4      266.81      293.37     12.54 o 
  -2  17   4      214.02      208.54     13.00 o 
  -2  17   4       66.27       50.75      8.62 o 
  -1  17   4      587.70      563.47     31.45 o 
  -1  17   4      903.67      857.08     30.47 o 
   0  17   4     4488.71     4251.63     90.31 o 
   1  17   4     1202.34     1210.00     32.59 o 
   2  17   4        1.11        2.53      3.40 o 
   2  17   4        3.59        4.62      4.07 o 
   3  17   4      129.89      137.58     10.41 o 
   3  17   4      419.45      387.41     14.54 o 
   4  17   4      642.84      648.94     24.55 o 
   5  17   4      199.30      181.71     13.19 o 
  -5  18   4      209.31      206.69     11.77 o 
  -4  18   4       89.79       89.82     11.02 o 
  -3  18   4      202.33      201.10     11.57 o 
  -3  18   4      653.39      684.53     29.90 o 
  -2  18   4        0.33        1.26      3.70 o 
  -2  18   4        1.07       -0.38      4.10 o 
  -1  18   4      431.26      422.54     19.84 o 
   0  18   4       56.49       53.29      6.37 o 
   1  18   4     1212.59     1204.49     33.06 o 
   2  18   4       17.57       20.81      4.93 o 
   2  18   4       56.75       47.02      7.01 o 
   3  18   4      163.40      195.13     11.85 o 
   3  18   4       50.60       56.58      7.40 o 
   4  18   4      139.79      149.07     13.09 o 
  -4  19   4       40.43       32.94     12.29 o 
  -3  19   4      333.91      343.35     22.06 o 
  -3  19   4      103.40      110.11     10.27 o 
  -2  19   4       16.87       16.69      4.57 o 
  -2  19   4       54.48       66.39     10.48 o 
  -1  19   4        3.07       -0.12      7.94 o 
   0  19   4       12.93        6.89      5.28 o 
   1  19   4        8.32        2.75      7.60 o 
   2  19   4       28.91       19.13      5.93 o 
   2  19   4       93.36       87.41      9.05 o 
   3  19   4      178.34      233.02     18.11 o 
   3  19   4      575.91      593.39     19.36 o 
   4  19   4      792.57      781.26     27.95 o 
  -3  20   4       10.18       10.84      5.07 o 
  -3  20   4       32.88       27.73      9.20 o 
  -2  20   4       19.40       20.96      5.05 o 
  -2  20   4       62.64       63.52     15.67 o 
  -1  20   4       34.80       10.45      9.11 o 
   0  20   4     1238.02     1232.26     40.51 o 
   1  20   4       14.16        9.67      7.77 o 
   2  20   4      163.41      197.65     12.03 o 
   2  20   4       50.60       43.24     13.21 o 
   3  20   4      232.52      220.17     15.47 o 
   3  20   4       72.00       63.21     10.50 o 
  -3  21   4       84.32      103.35     12.64 o 
  -2  21   4       40.22       50.28      6.68 o 
  -2  21   4      129.89      136.64     22.25 o 
  -1  21   4      284.27      339.01     31.06 o 
   0  21   4     1013.98     1013.67     36.11 o 
   1  21   4      289.36      295.95     15.47 o 
   2  21   4       24.32       23.48      5.54 o 
   2  21   4        7.53        3.35      8.42 o 
  -1  22   4      272.17      236.02     27.79 o 
   0  22   4       92.75      105.58     18.15 o 
   1  22   4      210.69      227.50     16.88 o 
  -8   1   5        4.45        7.03      4.34 o 
  -8   1   5       14.38       10.41      8.06 o 
  -7   1   5      174.94      185.71      7.56 o 
  -7   1   5      564.94      559.73     27.72 o 
  -6   1   5     3334.42     3230.37     89.95 o 
  -6   1   5      882.81      900.59     21.67 o 
  -5   1   5      810.54      835.54     23.55 o 
  -4   1   5      164.34      187.18      6.91 o 
  -4   1   5      530.72      611.39     18.78 o 
  -4   1   5      802.02      826.38     28.75 o 
  -3   1   5       76.19       92.10      4.37 o 
  -3   1   5       23.59       32.47      2.18 o 
  -2   1   5     9457.05     9497.84    159.57 o 
  -2   1   5     2928.50     2841.38     50.46 o 
  -1   1   5     7003.24     7201.87    139.10 o 
  -1   1   5     2167.83     2167.49     51.80 o 
  -1   1   5     7000.60     6661.69    229.68 o 
   0   1   5     1490.08     1458.32     26.57 o 
   1   1   5     2176.36     1969.42     52.89 o 
   1   1   5        8.53       28.61      3.16 o 
   2   1   5     1849.83     1847.09     33.50 o 
   2   1   5     5973.68     5790.20     99.05 o 
   3   1   5    10431.29    10113.94    137.30 o 
   3   1   5     3230.19     3172.89     56.11 o 
   4   1   5      736.86      711.77     16.22 o 
   4   1   5      753.89      724.39     16.22 o 
   4   1   5      228.18      230.28      9.18 o 
   5   1   5     1260.70     1240.90     16.52 o 
   6   1   5      983.12      984.81     21.11 o 
   6   1   5      915.39      950.83     22.61 o 
   7   1   5     1161.34     1161.68     17.95 o 
   7   1   5      359.63      351.69     20.91 o 
   8   1   5        7.39        8.47      7.49 o 
   8   1   5       23.86       17.07      4.78 o 
  -8   2   5        6.05        8.68      5.61 o 
  -8   2   5       19.53        8.23      8.06 o 
  -7   2   5      163.95      159.46     17.44 o 
  -7   2   5       50.77       48.21      3.93 o 
  -6   2   5       14.85       17.63      3.66 o 
  -6   2   5      203.05      199.27     16.47 o 
  -5   2   5      808.40      798.31     22.96 o 
  -4   2   5       46.32       41.60      3.88 o 
  -4   2   5      151.36      141.93     11.49 o 
  -4   2   5      149.60      148.16      6.97 o 
  -3   2   5        0.00        0.55      1.02 o 
  -3   2   5        0.01        1.14      1.38 o 
  -2   2   5      104.07      102.76      4.47 o 
  -2   2   5      336.08      365.85      8.93 o 
  -1   2   5     1725.89     1728.00     35.92 o 
  -1   2   5     1230.10     1231.55     47.30 o 
  -1   2   5      380.92      408.31     11.87 o 
   0   2   5     1791.71     1721.73     30.98 o 
   1   2   5     1981.97     1831.58     49.75 o 
   1   2   5     1601.05     1545.08     38.22 o 
   1   2   5      495.79      460.03     21.19 o 
   2   2   5      144.94      163.25      5.22 o 
   2   2   5      468.07      489.25     11.45 o 
   3   2   5      199.06      198.82      6.15 o 
   3   2   5      642.84      667.88     12.61 o 
   4   2   5       64.23       69.29      4.90 o 
   4   2   5      190.60      195.08      7.87 o 
   4   2   5       19.89       21.03      5.44 o 
   5   2   5      599.50      600.05     10.80 o 
   6   2   5     1317.65     1356.30     29.36 o 
   6   2   5     1323.17     1388.72     26.85 o 
   7   2   5        7.91        9.95      3.20 o 
   7   2   5        2.45        0.26      5.65 o 
   8   2   5       39.70       27.76      5.86 o 
   8   2   5       12.29       23.37      9.22 o 
  -8   3   5      247.34      324.33     26.06 o 
  -8   3   5       76.59       79.48      9.99 o 
  -7   3   5       19.62       18.55      3.02 o 
  -7   3   5       63.35       70.21     11.74 o 
  -6   3   5     2143.77     2031.54     62.03 o 
  -6   3   5      431.14      434.96     13.53 o 
  -5   3   5      155.08      167.85      9.42 o 
  -4   3   5      265.18      252.28      8.11 o 
  -4   3   5      856.67      805.81     28.72 o 
  -4   3   5      856.35      861.61     37.87 o 
  -3   3   5        1.29        5.19      1.23 o 
  -3   3   5        4.18       12.63      3.18 o 
  -2   3   5      798.96      763.30     15.77 o 
  -2   3   5      247.41      228.76      5.29 o 
  -1   3   5     2470.10     2581.10     64.72 o 
  -1   3   5     2553.74     2671.68     66.32 o 
  -1   3   5      764.90      823.98     31.99 o 
   0   3   5       89.14       79.36      3.51 o 
   1   3   5      270.10      313.36     15.91 o 
   1   3   5     1035.00     1058.86     23.76 o 
   1   3   5       83.64      103.31      5.81 o 
   2   3   5     1006.66     1015.57     18.67 o 
   2   3   5      311.73      312.71      7.82 o 
   3   3   5      963.11      932.29     22.95 o 
   3   3   5     3110.18     3060.01     41.12 o 
   4   3   5      947.18      943.33     19.61 o 
   4   3   5      667.71      638.05     14.92 o 
   4   3   5      206.77      208.76     14.43 o 
   5   3   5     2012.24     2001.06     26.63 o 
   6   3   5      215.40      218.77     10.24 o 
   6   3   5      526.25      472.17     13.91 o 
   7   3   5      228.74      230.39      9.99 o 
   7   3   5       70.83       55.72     10.53 o 
   8   3   5       56.15       55.11     11.61 o 
   8   3   5      181.32      205.55     12.92 o 
  -8   4   5        2.21        1.12      5.58 o 
  -8   4   5        7.13        3.27      7.66 o 
  -7   4   5        4.39        4.47      3.02 o 
  -7   4   5       14.19       17.00      7.60 o 
  -6   4   5      213.81      215.98      9.50 o 
  -6   4   5      690.47      703.10     36.65 o 
  -6   4   5      775.15      828.79     33.87 o 
  -5   4   5      506.91      506.37     17.28 o 
  -4   4   5      372.49      363.24     15.63 o 
  -4   4   5      115.35      119.81      5.85 o 
  -4   4   5      377.53      387.28     18.64 o 
  -3   4   5      113.27      104.77      3.29 o 
  -3   4   5      365.80      345.08     10.40 o 
  -2   4   5       23.52       24.94      2.15 o 
  -2   4   5       75.94       83.61      5.84 o 
  -1   4   5       11.70       15.54      1.97 o 
  -1   4   5        3.62        6.10      2.55 o 
  -1   4   5       69.12       91.35      8.63 o 
   0   4   5     1202.70     1178.73     20.16 o 
   1   4   5      189.04      238.94      7.92 o 
   1   4   5       57.42       71.63      4.27 o 
   1   4   5      185.42      245.19     10.39 o 
   2   4   5        7.96       10.26      2.51 o 
   2   4   5       25.70       27.73      2.30 o 
   3   4   5       11.80       12.90      1.71 o 
   3   4   5        3.66        2.25      2.20 o 
   4   4   5      476.35      503.19     13.75 o 
   4   4   5      107.23      123.99      6.53 o 
   4   4   5       33.20       36.42      7.44 o 
   5   4   5      195.06      196.98      5.82 o 
   6   4   5       81.80      101.11      8.69 o 
   6   4   5       63.43       61.57      9.18 o 
   7   4   5      163.98      160.95      7.84 o 
   7   4   5       50.78       52.98     10.13 o 
  -8   5   5        1.17       -2.36      3.62 o 
  -8   5   5        3.77        8.49      7.62 o 
  -7   5   5        1.46        3.19      3.24 o 
  -7   5   5        4.72        1.69      6.56 o 
  -6   5   5      563.05      579.89     24.34 o 
  -6   5   5     1911.83     1797.44     57.06 o 
  -6   5   5     1818.27     1802.24     75.75 o 
  -5   5   5     3430.99     3144.18     59.25 o 
  -4   5   5      106.80      117.91     10.06 o 
  -4   5   5      167.27      164.27     12.24 o 
  -4   5   5       33.07       34.64      3.42 o 
  -3   5   5        7.39        6.45      1.64 o 
  -3   5   5       23.87       21.08      3.31 o 
  -2   5   5     4210.12     4103.98     58.03 o 
  -2   5   5    13595.81    13942.61    200.13 o 
  -1   5   5     4894.13     4804.50     71.95 o 
  -1   5   5     1515.53     1460.46     25.28 o 
  -1   5   5     5139.20     4654.27    157.39 o 
   0   5   5      399.39      472.16      8.71 o 
   1   5   5      245.07      232.00      5.74 o 
   1   5   5      791.40      744.66     16.25 o 
   2   5   5     2130.52     2101.64     36.62 o 
   2   5   5     6880.13     6729.96     92.60 o 
   3   5   5     5102.02     5338.63     75.15 o 
   3   5   5     1579.91     1626.87     31.60 o 
   4   5   5      597.23      600.98     15.57 o 
   4   5   5      166.21      179.65      7.62 o 
   4   5   5       51.47       66.82     10.04 o 
   5   5   5      514.88      519.35     12.01 o 
   6   5   5     2709.42     2684.53     53.65 o 
   6   5   5     2700.26     2643.55     73.51 o 
   7   5   5     2001.56     1969.56     32.66 o 
   7   5   5      619.81      575.33     27.47 o 
  -8   6   5       15.30       16.81      8.64 o 
  -8   6   5        4.74        4.95      4.06 o 
  -7   6   5        0.13       -3.18      3.18 o 
  -7   6   5        0.42        7.06      6.93 o 
  -6   6   5      136.66      159.65     14.11 o 
  -6   6   5      441.33      416.15     27.60 o 
  -6   6   5      734.19      727.82     30.86 o 
  -5   6   5      212.10      199.80      9.18 o 
  -4   6   5       74.72       69.52      8.16 o 
  -4   6   5       23.14       20.32      2.76 o 
  -4   6   5       74.94       63.68      9.11 o 
  -3   6   5       79.40       71.25      3.15 o 
  -3   6   5      256.42      255.46      9.09 o 
  -2   6   5      164.43      172.12      5.12 o 
  -2   6   5       50.92       54.70      4.26 o 
  -1   6   5      264.66      262.69      7.37 o 
  -1   6   5     1047.30     1074.74     42.57 o 
  -1   6   5      854.66      891.87     15.60 o 
   0   6   5     1982.38     1906.50     28.01 o 
   1   6   5      192.64      169.65      4.91 o 
   1   6   5      622.09      581.76     12.33 o 
   2   6   5      535.03      532.46     10.53 o 
   2   6   5     1727.80     1662.00     29.11 o 
   3   6   5      116.97      116.37      6.36 o 
   3   6   5       36.22       40.06      4.01 o 
   4   6   5      107.69       87.29      8.01 o 
   4   6   5        0.50       -4.14      4.14 o 
   4   6   5        1.60        1.29      4.83 o 
   5   6   5      297.65      295.90      9.68 o 
   6   6   5     1034.48     1058.95     36.70 o 
   6   6   5     1161.54     1179.66     29.25 o 
   6   6   5      320.34      371.13     24.85 o 
   7   6   5        0.24       -0.94      3.03 o 
   7   6   5        0.08        1.93      5.75 o 
  -7   7   5        0.94        2.43      6.22 o 
  -7   7   5        0.29        6.16      3.68 o 
  -6   7   5      469.55      463.73     18.99 o 
  -6   7   5        0.19       10.00      4.94 o 
  -6   7   5        0.62        7.14      7.84 o 
  -5   7   5     1077.54     1014.35     24.47 o 
  -4   7   5      549.80      539.79     21.51 o 
  -4   7   5      170.25      187.76     15.82 o 
  -4   7   5      554.89      528.84     22.44 o 
  -3   7   5      240.13      244.14      8.48 o 
  -3   7   5      775.46      758.48     18.23 o 
  -2   7   5       32.10       34.79      2.73 o 
  -2   7   5        9.94        3.48      2.24 o 
  -1   7   5        2.06        1.39      1.75 o 
  -1   7   5        6.64        4.21      1.57 o 
  -1   7   5        7.51        2.40      5.87 o 
   0   7   5      359.10      354.99      7.11 o 
   1   7   5        2.79        4.22      1.86 o 
   1   7   5        0.86        1.13      1.35 o 
   2   7   5      235.09      233.59      6.12 o 
   2   7   5      759.19      766.80     16.10 o 
   3   7   5        0.57        4.14      2.19 o 
   3   7   5        1.83       -0.09      2.15 o 
   4   7   5      637.95      628.42     21.03 o 
   4   7   5      423.64      446.93     26.61 o 
   4   7   5      131.19      130.18     10.56 o 
   5   7   5      674.45      677.24     15.75 o 
   6   7   5      617.74      598.50     19.42 o 
   6   7   5      248.79      322.14     25.85 o 
   6   7   5       77.04       95.33     14.67 o 
   7   7   5       39.87       31.17      6.11 o 
   7   7   5       12.35        3.69      6.11 o 
  -7   8   5        0.20        1.94      3.61 o 
  -7   8   5        0.65        1.74      5.31 o 
  -6   8   5      820.33      771.03     26.09 o 
  -6   8   5      253.98      248.90     17.96 o 
  -6   8   5      820.19      840.61     44.71 o 
  -5   8   5      824.15      796.82     20.92 o 
  -4   8   5      120.72      121.28     11.28 o 
  -4   8   5       25.79       28.90      6.35 o 
  -4   8   5        7.99        2.78      5.32 o 
  -3   8   5      129.14      132.13      7.82 o 
  -3   8   5      417.02      432.23     12.79 o 
  -2   8   5        9.39       15.46      1.86 o 
  -2   8   5        2.91        0.38      2.13 o 
  -1   8   5       72.86       76.92      7.17 o 
  -1   8   5      235.29      265.08      6.71 o 
  -1   8   5      612.03      575.24     26.73 o 
   0   8   5     2253.16     2227.95     29.48 o 
   1   8   5     1289.50     1315.35     57.37 o 
   1   8   5      376.75      361.19      8.04 o 
   1   8   5     1216.64     1293.34     29.37 o 
   2   8   5        1.99        2.92      1.25 o 
   2   8   5        6.44        2.83      2.23 o 
   3   8   5      286.35      267.28      8.86 o 
   3   8   5       88.67       79.46      5.61 o 
   4   8   5      476.98      500.45     18.74 o 
   4   8   5       10.25       14.47      6.79 o 
   4   8   5       33.09       31.39      8.75 o 
   5   8   5      204.03      203.35      8.96 o 
   6   8   5       31.22       35.60     10.39 o 
   6   8   5      208.95      176.10     11.33 o 
   6   8   5      100.81      103.66     17.17 o 
   7   8   5      471.71      511.84     18.14 o 
   7   8   5      146.07      136.45     15.06 o 
  -7   9   5       92.27       89.80      7.68 o 
  -7   9   5      297.98      271.23     12.89 o 
  -6   9   5     1088.85     1091.87     32.58 o 
  -6   9   5     1088.15     1055.57     53.09 o 
  -5   9   5     3149.07     3043.89     58.64 o 
  -4   9   5      167.24      191.13     19.24 o 
  -4   9   5      540.06      514.41     21.65 o 
  -4   9   5      547.38      567.91     23.73 o 
  -3   9   5      470.98      466.37     13.84 o 
  -3   9   5     1520.94     1536.01     31.74 o 
  -2   9   5      626.78      628.38     15.83 o 
  -2   9   5     2024.06     1988.18     38.02 o 
  -1   9   5     1451.53     1436.17     29.74 o 
  -1   9   5     4973.80     4602.90    112.96 o 
  -1   9   5     4687.46     4502.99     75.06 o 
   0   9   5     2426.43     2301.87     30.41 o 
   1   9   5      924.68      866.03     25.87 o 
   1   9   5     2376.21     2234.18     62.33 o 
   1   9   5      286.34      300.62      8.18 o 
   2   9   5      881.96      865.28     19.90 o 
   2   9   5      273.11      260.15      8.46 o 
   3   9   5      371.46      361.08     11.14 o 
   3   9   5     1199.55     1199.39     26.45 o 
   4   9   5     2616.69     2506.05     57.51 o 
   4   9   5      619.84      622.46     33.83 o 
   4   9   5     2001.64     2194.74     86.18 o 
   5   9   5      207.19      200.45      9.09 o 
   6   9   5      404.56      419.56     14.58 o 
   6   9   5      123.75      137.67     18.58 o 
   7   9   5      777.57      775.76     23.58 o 
   7   9   5      240.78      244.51     20.15 o 
  -7  10   5       31.32       23.94      4.88 o 
  -7  10   5      101.14      103.13      8.88 o 
  -6  10   5      285.25      301.71     25.47 o 
  -6  10   5      584.32      576.83     22.15 o 
  -5  10   5      535.64      504.19     16.03 o 
  -4  10   5     1561.93     1472.66     36.86 o 
  -4  10   5     1487.79     1598.47     70.55 o 
  -4  10   5      460.71      460.10     27.57 o 
  -3  10   5      477.15      461.89     13.77 o 
  -3  10   5      147.76      127.53      7.82 o 
  -2  10   5      154.05      157.29      8.13 o 
  -2  10   5      497.48      494.19     11.86 o 
  -1  10   5      469.87      447.14     11.00 o 
  -1  10   5      477.22      424.51     12.52 o 
  -1  10   5      145.50      135.66      5.77 o 
   0  10   5     1390.73     1277.51     19.79 o 
   1  10   5       23.72       19.96      2.94 o 
   1  10   5        7.35       10.04      2.25 o 
   1  10   5      169.22      135.31     10.91 o 
   2  10   5      210.77      216.84      7.82 o 
   2  10   5      680.64      705.70     17.52 o 
   3  10   5      558.96      548.11     15.49 o 
   3  10   5      173.09      165.98      7.84 o 
   4  10   5      979.54      895.89     26.97 o 
   4  10   5      938.77      884.69     43.32 o 
   4  10   5      290.70      311.04     22.58 o 
   5  10   5      232.55      243.77     10.06 o 
   6  10   5      182.01      183.43     10.24 o 
   6  10   5       46.09       45.01     11.95 o 
   7  10   5       27.91       34.32      7.32 o 
   7  10   5       90.13       86.01      9.21 o 
  -7  11   5        4.82        3.50      4.41 o 
  -7  11   5       15.56       12.74      4.85 o 
  -6  11   5      118.93      114.79     11.56 o 
  -6  11   5      105.88      145.95     20.80 o 
  -5  11   5     1205.50     1183.15     28.41 o 
  -4  11   5      267.61      267.67     15.50 o 
  -4  11   5      268.79      274.04     13.46 o 
  -3  11   5      443.95      461.37     14.10 o 
  -3  11   5     1433.66     1501.87     28.26 o 
  -2  11   5        0.37        1.02      2.53 o 
  -2  11   5        1.21       -0.76      2.12 o 
  -1  11   5     1977.06     1998.61     54.40 o 
  -1  11   5     1985.32     1899.54     35.15 o 
  -1  11   5      612.22      642.93     29.15 o 
   0  11   5     1470.47     1470.27     25.39 o 
   1  11   5       26.65       17.28      6.46 o 
   1  11   5      638.87      606.56     18.39 o 
   1  11   5        8.25       10.61      5.11 o 
   2  11   5      760.01      764.02     18.85 o 
   2  11   5      235.35      240.03      8.46 o 
   3  11   5       44.61       47.34      5.34 o 
   3  11   5       13.81       13.15      2.89 o 
   4  11   5      992.06     1008.60     25.12 o 
   4  11   5      209.66      266.70     21.72 o 
   5  11   5      274.83      284.06     10.87 o 
   6  11   5      458.87      465.03     17.45 o 
   6  11   5       77.24      103.82     16.98 o 
   7  11   5      355.32      332.66     19.24 o 
  -7  12   5       58.09       43.54      6.43 o 
  -7  12   5       17.99       34.30      9.42 o 
  -6  12   5      118.45      123.11     11.92 o 
  -6  12   5      111.57      121.83     14.17 o 
  -5  12   5      112.48      118.37      8.23 o 
  -4  12   5      178.47      169.92     11.22 o 
  -4  12   5      176.17      202.01     15.68 o 
  -3  12   5       23.89       26.40      4.49 o 
  -3  12   5       77.13       77.44      5.68 o 
  -2  12   5       31.01       36.19      4.55 o 
  -2  12   5      100.14      122.72      6.45 o 
  -1  12   5      648.71      612.56     13.12 o 
  -1  12   5      503.14      495.42     25.67 o 
   0  12   5     1823.02     1833.89     30.87 o 
   1  12   5      625.91      627.48     16.36 o 
   1  12   5      145.57      169.09     13.29 o 
   2  12   5      284.27      286.15     10.46 o 
   2  12   5       88.03      100.28      6.27 o 
   3  12   5        5.65        2.18      2.43 o 
   3  12   5       18.24       19.53      4.33 o 
   4  12   5      639.11      625.31     18.90 o 
   4  12   5       16.40       22.95      9.01 o 
   5  12   5      425.86      419.45     13.59 o 
   6  12   5      415.84      408.71     16.74 o 
  -6  13   5       94.37       85.35      9.72 o 
  -6  13   5       17.09       30.72     12.67 o 
  -5  13   5      579.94      602.09     16.44 o 
  -4  13   5      110.51      125.98     10.09 o 
  -4  13   5        2.20       14.84      7.75 o 
  -3  13   5      933.45      923.43     20.04 o 
  -3  13   5      289.06      290.01     11.08 o 
  -2  13   5       43.14       46.10      4.95 o 
  -2  13   5      139.32      148.32      7.01 o 
  -1  13   5      830.04      853.66     38.37 o 
  -1  13   5      867.17      871.89     23.43 o 
   0  13   5     1279.41     1254.93     26.08 o 
   1  13   5      376.93      405.71     12.77 o 
   1  13   5       37.13       50.48      8.77 o 
   2  13   5       85.83       88.66      6.18 o 
   2  13   5      277.18      294.23     10.88 o 
   3  13   5       41.64       47.20      5.65 o 
   3  13   5       12.90        8.76      2.86 o 
   4  13   5     2633.76     2640.44     52.78 o 
   4  13   5      718.87      371.28     25.68 o 
   5  13   5      176.25      175.04      8.94 o 
   6  13   5      145.97       96.19     10.34 o 
  -6  14   5      351.11      328.91     13.58 o 
  -5  14   5      126.58      116.53      7.61 o 
  -4  14   5      524.27      546.54     17.33 o 
  -4  14   5      261.12      322.88     24.64 o 
  -3  14   5      486.05      502.72     13.62 o 
  -3  14   5      150.51      169.33      9.86 o 
  -2  14   5      237.86      261.20     10.10 o 
  -2  14   5      768.13      798.94     17.34 o 
  -1  14   5      754.50      776.97     27.84 o 
  -1  14   5      732.41      754.73     35.73 o 
   0  14   5      197.90      183.33      9.48 o 
   1  14   5      298.16      301.65     13.22 o 
   1  14   5       22.10       24.21      6.84 o 
   2  14   5      801.44      831.79     20.96 o 
   2  14   5      248.18      263.32     11.13 o 
   3  14   5       23.02       25.97      4.88 o 
   3  14   5        7.13        7.81      2.96 o 
   4  14   5      612.24      601.77     18.94 o 
   5  14   5      254.93      236.73     10.67 o 
   6  14   5      401.36      430.62     17.88 o 
  -6  15   5      108.42      120.87     10.87 o 
  -5  15   5      572.20      545.83     16.05 o 
  -4  15   5      770.18      837.34     43.33 o 
  -4  15   5      806.84      837.92     22.95 o 
  -3  15   5      331.89      330.63     10.87 o 
  -3  15   5      102.77      109.10      8.26 o 
  -2  15   5        6.17        6.54      3.91 o 
  -2  15   5        1.91        4.08      3.75 o 
  -1  15   5     1994.43     1939.43     55.90 o 
  -1  15   5     1725.89     1806.41     70.51 o 
   0  15   5     1802.04     1791.24     42.26 o 
   1  15   5      268.54      334.38     20.90 o 
   1  15   5     1401.64     1396.23     35.77 o 
   2  15   5     1195.24     1140.68     31.39 o 
   2  15   5      370.12      380.97     14.09 o 
   3  15   5      221.26      230.87     11.48 o 
   3  15   5       68.52       79.79      6.65 o 
   4  15   5     1658.83     1619.18     36.73 o 
   5  15   5      834.11      797.61     23.26 o 
  -5  16   5       38.79       33.11      6.48 o 
  -4  16   5      188.35      179.40      9.65 o 
  -3  16   5       22.47       22.89      4.79 o 
  -3  16   5       72.56       59.43      6.51 o 
  -2  16   5      429.14      430.20     16.60 o 
  -2  16   5      132.89      133.53     10.21 o 
  -1  16   5      131.94      137.03     11.69 o 
   0  16   5      125.05      101.99      7.46 o 
   1  16   5       67.12       82.69      8.85 o 
   2  16   5      965.56      915.64     27.18 o 
   2  16   5      299.00      292.50     12.48 o 
   3  16   5       18.38       23.73      4.98 o 
   3  16   5       59.37       62.16      7.62 o 
   4  16   5       74.51       90.05     10.92 o 
   5  16   5      486.86      461.68     20.28 o 
  -5  17   5      166.60      168.38     10.88 o 
  -4  17   5      246.72      248.62     12.51 o 
  -3  17   5      243.45      254.15     15.21 o 
  -3  17   5       75.39       69.28      7.21 o 
  -2  17   5      131.89      124.90     10.25 o 
  -2  17   5       40.84       50.53      6.99 o 
  -1  17   5       95.31       81.27     10.05 o 
   0  17   5       16.26       20.02      4.85 o 
   1  17   5      127.44      129.26     10.17 o 
   2  17   5      116.61      115.15      9.83 o 
   2  17   5       36.11       40.51      6.09 o 
   3  17   5       46.78       40.18      6.47 o 
   3  17   5      151.07      151.45     10.59 o 
   4  17   5      509.42      510.75     18.58 o 
   5  17   5      284.27      285.34     15.92 o 
  -4  18   5      133.68      147.56     16.06 o 
  -3  18   5       16.20        7.90      4.22 o 
  -3  18   5       52.32       58.08      8.16 o 
  -2  18   5       89.63      100.60      9.40 o 
  -2  18   5      289.44      287.72     14.57 o 
  -1  18   5      763.13      795.78     30.71 o 
   0  18   5       25.41       37.52      7.26 o 
   1  18   5      244.84      240.80     13.12 o 
   2  18   5      156.78      176.42     12.43 o 
   2  18   5       48.55       53.72      8.46 o 
   3  18   5      317.86      333.35     14.30 o 
   3  18   5       98.43      115.46      9.90 o 
   4  18   5      520.09      532.43     22.63 o 
  -4  19   5     2246.31     2387.18     73.50 o 
  -3  19   5      804.01      779.87     32.75 o 
  -3  19   5      248.97      258.69     13.87 o 
  -2  19   5       64.90       56.55      9.55 o 
  -2  19   5       20.10       10.94      4.84 o 
  -1  19   5      539.08      494.28     23.10 o 
   0  19   5     2416.96     2371.93     68.08 o 
   1  19   5      740.15      737.81     24.32 o 
   2  19   5       13.08       20.61      6.28 o 
   2  19   5       42.23       34.30      6.62 o 
   3  19   5       97.01      112.72      9.61 o 
   3  19   5       30.04       29.97      6.20 o 
   4  19   5      678.67      650.96     32.36 o 
   4  19   5      210.16      202.09     17.31 o 
   4  19   5      681.03      764.28     45.73 o 
  -3  20   5       27.06       24.69     12.46 o 
  -3  20   5        8.38       12.21      5.66 o 
  -2  20   5        7.63       10.81      4.98 o 
  -2  20   5       24.66       22.50     11.66 o 
  -1  20   5      609.55      613.24     27.11 o 
   0  20   5      357.92      377.16     19.13 o 
   1  20   5      212.10      208.03     12.94 o 
   2  20   5       12.20        6.67      5.14 o 
   2  20   5        3.78        8.37      5.64 o 
   3  20   5       60.09       72.98     16.41 o 
   3  20   5      194.04      178.68     12.13 o 
  -2  21   5        5.95        0.07      4.27 o 
  -2  21   5       19.22       23.87     13.30 o 
  -1  21   5      109.45      110.05     12.69 o 
   0  21   5      228.49      217.56     14.99 o 
   1  21   5      352.57      329.41     20.26 o 
   2  21   5       17.48       20.51     11.47 o 
   2  21   5       56.46       56.32      8.37 o 
   0  22   5       20.42       19.59      8.05 o 
  -8   0   6      122.69      146.56     24.92 o 
  -8   0   6       37.99       38.51      6.87 o 
  -7   0   6       33.27       22.51     12.01 o 
  -7   0   6       10.30       13.71      4.08 o 
  -6   0   6      494.32      503.83     14.56 o 
  -6   0   6     1596.31     1642.84     77.04 o 
  -5   0   6       10.84        9.84      3.27 o 
  -5   0   6       35.02       40.74     11.88 o 
  -4   0   6      147.84      147.44      6.54 o 
  -4   0   6      477.41      513.87     18.73 o 
  -3   0   6       84.67      104.89      7.00 o 
  -3   0   6       26.22       33.12      3.64 o 
  -2   0   6       43.19       45.72      4.89 o 
  -2   0   6      139.46      149.32      7.59 o 
  -1   0   6     2518.24     2467.00     62.14 o 
  -1   0   6      532.14      477.94     19.54 o 
   0   0   6     1028.97     1120.24     30.16 o 
   1   0   6     2582.79     2613.09     89.09 o 
   1   0   6     3114.93     3161.89    116.30 o 
   2   0   6     1339.33     1436.73     39.40 o 
   2   0   6      414.74      449.89     15.03 o 
   3   0   6      757.13      794.41     25.37 o 
   3   0   6      234.46      259.79     10.87 o 
   4   0   6      111.69      119.68      7.82 o 
   4   0   6      360.69      353.48     12.69 o 
   5   0   6      886.51      932.99     19.98 o 
   5   0   6      274.52      221.51     19.95 o 
   6   0   6      367.01      382.52     14.01 o 
   6   0   6      113.65      108.38     18.72 o 
   7   0   6      125.49      149.13      9.36 o 
   7   0   6       38.86       43.11     13.19 o 
  -8   1   6      100.20      100.97      8.11 o 
  -8   1   6      323.56      381.80     28.62 o 
  -7   1   6        7.38        9.59      2.76 o 
  -7   1   6       23.85       26.73      9.28 o 
  -6   1   6       67.73       63.58      5.92 o 
  -6   1   6      502.19      495.20     25.18 o 
  -5   1   6     3964.78     3607.15     95.71 o 
  -4   1   6       17.03       21.11      2.94 o 
  -4   1   6      283.17      266.02     14.95 o 
  -4   1   6       54.99       44.76      4.40 o 
  -3   1   6        1.90        1.60      1.71 o 
  -3   1   6        0.59       -1.04      1.52 o 
  -2   1   6      807.18      736.95     15.92 o 
  -2   1   6     2606.65     2673.86     47.95 o 
  -1   1   6     2121.36     2052.98     49.58 o 
  -1   1   6     6934.70     7128.79    120.70 o 
   0   1   6        2.90        4.84      2.00 o 
   1   1   6      271.75      345.15     11.39 o 
   1   1   6     2393.11     2369.56     63.49 o 
   2   1   6      780.94      756.72     15.86 o 
   2   1   6     2521.91     2360.28     43.19 o 
   3   1   6      282.19      303.68      8.46 o 
   3   1   6      911.27      936.39     17.73 o 
   4   1   6     2605.14     2614.10     49.04 o 
   4   1   6     1719.64     1733.31     46.56 o 
   4   1   6      532.51      570.01     25.95 o 
   5   1   6     1867.39     1865.31     25.19 o 
   6   1   6      490.66      493.43     16.30 o 
   6   1   6      479.58      491.40     14.49 o 
   7   1   6     1340.30     1349.29     22.88 o 
   7   1   6      415.04      415.56     23.28 o 
  -8   2   6       85.92       88.58     13.92 o 
  -8   2   6       26.61       27.90      7.29 o 
  -7   2   6        1.56        3.21      2.71 o 
  -7   2   6        5.03        9.94      6.97 o 
  -6   2   6        5.52       18.46      3.86 o 
  -6   2   6      425.84      446.48     23.79 o 
  -5   2   6      275.77      279.64     12.04 o 
  -4   2   6      126.37      129.86      6.04 o 
  -4   2   6      427.99      475.77     20.89 o 
  -4   2   6      408.10      450.90     22.84 o 
  -3   2   6      137.92      151.21      5.28 o 
  -3   2   6      445.38      481.06     11.74 o 
  -2   2   6     2036.18     2093.34     38.36 o 
  -2   2   6      630.53      650.66     14.42 o 
  -1   2   6       60.47       69.23      8.18 o 
  -1   2   6       18.72       40.02      5.41 o 
  -1   2   6      660.63      725.52     17.48 o 
   0   2   6     5319.29     5482.39     93.39 o 
   1   2   6     1956.84     2223.10     46.87 o 
   1   2   6      600.16      582.33     26.43 o 
   1   2   6     1938.11     2264.21     79.38 o 
   2   2   6      334.10      326.30      8.91 o 
   2   2   6      103.46      105.53      4.66 o 
   3   2   6      384.86      382.60      9.16 o 
   3   2   6      119.18      121.61      5.10 o 
   4   2   6     2218.41     2210.53     38.78 o 
   4   2   6     1942.40     1926.66     50.89 o 
   4   2   6      601.49      644.74     29.44 o 
   5   2   6      887.36      871.75     15.13 o 
   6   2   6       69.01       70.60      6.27 o 
   6   2   6      104.90       90.89      7.74 o 
   7   2   6        4.55        9.53      3.13 o 
   7   2   6        1.41       11.32      6.57 o 
  -8   3   6       45.74       41.24      8.07 o 
  -8   3   6      147.70      174.73     19.43 o 
  -7   3   6       34.59       41.37      4.40 o 
  -7   3   6      111.70      122.95     15.22 o 
  -6   3   6     1070.53     1009.53     38.42 o 
  -6   3   6      310.85      331.85     11.39 o 
  -5   3   6     4579.96     4443.23     93.57 o 
  -4   3   6     1109.25     1162.21     37.50 o 
  -4   3   6      902.49      966.47     41.54 o 
  -4   3   6      279.47      330.46     10.62 o 
  -3   3   6       88.05      119.50      7.32 o 
  -3   3   6       27.27       41.03      2.81 o 
  -2   3   6      378.59      381.09      9.57 o 
  -2   3   6     1222.60     1206.98     23.71 o 
  -1   3   6    13651.57    13353.22    457.80 o 
  -1   3   6    13852.93    14051.99    268.60 o 
  -1   3   6     4227.39     3730.25    125.69 o 
   0   3   6        4.16       32.20      2.77 o 
   1   3   6      201.37      290.60     16.57 o 
   1   3   6     4877.66     4954.38     99.00 o 
   1   3   6      650.28      746.83     30.94 o 
   2   3   6     4857.68     4624.45     80.43 o 
   2   3   6     1504.25     1477.98     27.93 o 
   3   3   6     5296.20     5288.79     75.06 o 
   3   3   6     1640.04     1673.55     31.57 o 
   4   3   6     1957.48     2004.42     52.57 o 
   4   3   6     2143.30     2205.88     45.15 o 
   4   3   6      606.16      666.57     31.01 o 
   5   3   6       40.31       38.79      3.70 o 
   6   3   6     2085.93     2059.33     36.64 o 
   6   3   6     1932.31     1885.16     77.77 o 
   7   3   6     3376.21     3333.90     46.33 o 
   7   3   6     1045.49      948.98     37.81 o 
  -8   4   6       88.53       92.78      9.17 o 
  -8   4   6      285.90      274.26     24.27 o 
  -7   4   6       36.86       34.42      4.43 o 
  -7   4   6      119.04      141.14     16.98 o 
  -6   4   6       18.37       20.38      6.27 o 
  -6   4   6       78.96       61.93     12.32 o 
  -5   4   6       88.25       92.67      7.61 o 
  -4   4   6     1225.22     1209.67     38.79 o 
  -4   4   6      369.12      360.15     10.92 o 
  -4   4   6     1192.02     1274.25     53.17 o 
  -3   4   6        6.25        1.37      2.65 o 
  -3   4   6        1.94        1.54      1.25 o 
  -2   4   6      100.64      100.14      4.30 o 
  -2   4   6      325.00      330.88      8.58 o 
  -1   4   6     1936.74     1549.47     60.43 o 
  -1   4   6     2286.91     2310.26     47.66 o 
  -1   4   6      599.74      584.47     25.03 o 
   0   4   6       54.48       75.42      3.82 o 
   1   4   6      350.17      363.01     19.55 o 
   1   4   6     1730.55     1717.80     37.13 o 
   1   4   6     1130.81     1160.61     44.96 o 
   2   4   6      496.72      545.84     12.26 o 
   2   4   6     1604.08     1683.44     29.14 o 
   3   4   6       27.32       39.61      2.61 o 
   3   4   6        8.46       11.65      2.80 o 
   4   4   6      674.52      699.97     22.39 o 
   4   4   6      208.88      221.67     15.81 o 
   4   4   6      717.07      764.75     25.21 o 
   5   4   6      317.05      331.20     10.15 o 
   6   4   6        2.00        6.54      7.12 o 
   6   4   6      235.72      228.47     10.98 o 
   7   4   6      181.12      186.04     10.18 o 
   7   4   6       56.09       67.15     11.49 o 
  -8   5   6        2.51       -0.34      8.16 o 
  -7   5   6        0.41        3.16      3.22 o 
  -7   5   6        1.33        8.47      6.82 o 
  -6   5   6        9.15       29.15      6.35 o 
  -6   5   6      865.73      825.26     33.36 o 
  -5   5   6      913.09      895.58     25.65 o 
  -4   5   6      431.02      421.98     12.20 o 
  -4   5   6     1391.90     1301.84     55.16 o 
  -4   5   6     1443.37     1460.41     44.82 o 
  -3   5   6       79.62       86.98      4.28 o 
  -3   5   6      257.12      265.68     10.78 o 
  -2   5   6      200.27      231.06      5.78 o 
  -2   5   6      646.73      715.67     15.19 o 
  -1   5   6       29.43       25.35      3.52 o 
  -1   5   6       26.64       19.28      5.52 o 
  -1   5   6        8.25        8.55      3.66 o 
   0   5   6      119.01      122.52      4.45 o 
   1   5   6       17.27       20.55      3.08 o 
   1   5   6        9.02       12.52      4.60 o 
   1   5   6        2.79        5.48      3.93 o 
   2   5   6      504.02      507.80     10.11 o 
   2   5   6      156.08      156.52      4.45 o 
   3   5   6      153.54      141.24      5.50 o 
   3   5   6       47.55       45.20      4.90 o 
   4   5   6     1240.28     1258.25     29.58 o 
   4   5   6      896.23      921.76     42.13 o 
   4   5   6      277.53      293.01     18.94 o 
   5   5   6      746.96      735.65     16.60 o 
   6   5   6       96.58       89.82      9.43 o 
   6   5   6       78.52      105.95     16.31 o 
   7   5   6      116.99      130.13      7.90 o 
   7   5   6       36.23       34.82      9.47 o 
  -7   6   6      100.44       93.43      6.97 o 
  -7   6   6      324.35      357.76     26.20 o 
  -6   6   6      730.66      740.34     31.59 o 
  -6   6   6      127.06      143.07     18.45 o 
  -6   6   6      410.32      385.93     26.65 o 
  -5   6   6      573.02      566.10     19.25 o 
  -4   6   6      342.58      360.01     16.52 o 
  -4   6   6      343.08      331.43     17.45 o 
  -4   6   6      106.08      136.95     15.50 o 
  -3   6   6       30.15       41.65      4.43 o 
  -3   6   6        9.34        8.66      2.59 o 
  -2   6   6     1251.82     1252.25     23.63 o 
  -2   6   6     4042.52     4196.03     70.70 o 
  -1   6   6      113.31      113.89      6.04 o 
  -1   6   6       26.97       27.18      4.37 o 
  -1   6   6       87.08       89.64      6.55 o 
   0   6   6       29.55       46.56      2.72 o 
   1   6   6       26.22       25.13      4.30 o 
   1   6   6      111.65      102.49      9.93 o 
   1   6   6       84.68       92.23      7.90 o 
   2   6   6     4139.23     3980.23     70.07 o 
   2   6   6     1281.77     1292.35     21.46 o 
   3   6   6      561.61      564.55     13.86 o 
   3   6   6      173.91      162.27      7.94 o 
   4   6   6     1000.14     1029.23     25.84 o 
   4   6   6      623.92      662.08     33.68 o 
   4   6   6      193.21      207.05     16.15 o 
   5   6   6      272.86      272.65      9.43 o 
   6   6   6       24.78       45.77     12.06 o 
   6   6   6      101.34      111.29      9.84 o 
   7   6   6       40.92       48.41      5.97 o 
   7   6   6       12.67       14.06      7.10 o 
  -7   7   6        0.58        2.47      3.61 o 
  -7   7   6        1.88       10.42      7.61 o 
  -6   7   6     1191.45     1264.52     59.30 o 
  -6   7   6     1268.50     1305.00     46.09 o 
  -6   7   6      368.95      360.26     18.81 o 
  -5   7   6     1932.74     1792.54     37.87 o 
  -4   7   6      823.26      810.85     29.60 o 
  -4   7   6      214.31      238.36     17.97 o 
  -4   7   6      692.08      710.75     25.91 o 
  -3   7   6        1.99       -0.60      2.26 o 
  -3   7   6        0.61        0.54      2.26 o 
  -2   7   6      609.36      568.21     13.51 o 
  -2   7   6     1967.81     1898.20     30.95 o 
  -1   7   6    11489.95    11481.64    212.86 o 
  -1   7   6     3558.01     3280.30     83.36 o 
  -1   7   6    11494.36    11749.68    279.27 o 
   0   7   6     4090.87     3992.93     56.04 o 
   1   7   6        4.41       18.88      4.66 o 
   1   7   6       14.24       26.82      6.23 o 
   1   7   6     3572.26     3531.79     72.49 o 
   2   7   6     4019.76     4021.12     64.08 o 
   2   7   6     1244.77     1266.90     21.14 o 
   3   7   6     2103.92     2033.24     45.29 o 
   3   7   6     6794.22     6532.95    101.47 o 
   4   7   6      215.44      234.70     12.89 o 
   4   7   6      198.29      230.08     18.15 o 
   4   7   6       61.40       72.92     11.16 o 
   5   7   6       82.06       79.69      5.73 o 
   6   7   6      518.04      492.91     17.85 o 
   7   7   6      339.09      321.69     23.62 o 
   7   7   6     1095.04     1064.70     23.54 o 
  -7   8   6      149.63      141.74     16.57 o 
  -7   8   6       46.34       44.67      5.96 o 
  -6   8   6      380.42      390.41     22.88 o 
  -6   8   6      108.14       92.05     15.76 o 
  -6   8   6      349.21      422.34     29.57 o 
  -5   8   6      469.40      454.76     14.94 o 
  -4   8   6     1443.70     1456.22     36.49 o 
  -4   8   6      443.89      423.68     25.24 o 
  -4   8   6     1433.46     1489.81     64.53 o 
  -3   8   6       52.28       56.18      5.06 o 
  -3   8   6      168.84      194.92      9.20 o 
  -2   8   6     3039.54     3017.57     47.07 o 
  -2   8   6      941.23      944.25     19.37 o 
  -1   8   6      342.95      318.07      8.74 o 
  -1   8   6      106.20      103.70     10.92 o 
  -1   8   6      345.20      332.13     13.49 o 
   0   8   6      804.38      803.07     15.08 o 
   1   8   6        7.24        6.34      4.48 o 
   1   8   6        2.24        2.02      1.76 o 
   1   8   6      113.44      115.31      8.20 o 
   2   8   6      257.17      263.62      6.97 o 
   2   8   6      830.48      854.43     17.96 o 
   3   8   6       79.70       76.10      5.55 o 
   3   8   6       24.68       25.06      3.69 o 
   4   8   6     1222.23     1142.14     31.97 o 
   4   8   6      325.23      341.90     22.74 o 
   4   8   6     1050.28     1138.53     50.96 o 
   5   8   6      255.31      246.67      9.23 o 
   6   8   6      618.20      644.85     18.25 o 
   7   8   6       53.54       44.82     10.09 o 
   7   8   6      172.88      204.88     13.06 o 
  -7   9   6        0.21       -3.07      6.30 o 
  -7   9   6        0.06       10.85      4.83 o 
  -6   9   6       15.89       25.06     10.39 o 
  -6   9   6      139.64      150.95     12.53 o 
  -5   9   6      253.44      261.81     11.08 o 
  -4   9   6     2606.01     2501.56     56.20 o 
  -4   9   6      615.05      691.22     35.58 o 
  -4   9   6     1986.18     1893.32     79.28 o 
  -3   9   6      203.81      202.74      9.56 o 
  -3   9   6       63.11       60.00      5.84 o 
  -2   9   6      168.23      155.80      7.89 o 
  -2   9   6      543.28      554.67     14.48 o 
  -1   9   6      620.31      646.54     14.35 o 
  -1   9   6      734.29      756.97     23.92 o 
   0   9   6      749.74      715.26     13.86 o 
   1   9   6      113.99      127.55      5.42 o 
   1   9   6      560.18      533.98     14.36 o 
   2   9   6       51.39       54.26      4.48 o 
   2   9   6      165.95      166.80      8.39 o 
   3   9   6     1618.02     1608.15     30.52 o 
   3   9   6      501.04      522.62     14.18 o 
   4   9   6       46.76       45.76      8.73 o 
   4   9   6        2.85        3.07      5.62 o 
   4   9   6        9.20       15.20      7.28 o 
   5   9   6      811.17      818.41     20.02 o 
   6   9   6      175.84      173.04     10.21 o 
   7   9   6      135.66      155.19     11.79 o 
   7   9   6       42.01       46.68     10.57 o 
  -7  10   6      177.65      183.88     12.91 o 
  -7  10   6       55.01       62.89      7.81 o 
  -6  10   6      107.13      112.47     18.13 o 
  -6  10   6      153.22      131.83     12.03 o 
  -5  10   6      642.05      614.87     18.29 o 
  -4  10   6      131.64      149.88     18.05 o 
  -4  10   6      422.35      410.58     16.03 o 
  -4  10   6       40.76       29.94      8.55 o 
  -3  10   6       58.04       54.07      5.51 o 
  -3  10   6      187.44      188.06      9.70 o 
  -2  10   6      889.88      914.07     20.85 o 
  -2  10   6      275.56      287.83     10.20 o 
  -1  10   6      485.58      483.48     13.97 o 
  -1  10   6      203.57      193.26      8.11 o 
   0  10   6      911.91      925.83     17.39 o 
   1  10   6      973.75      971.72     21.93 o 
   1  10   6      282.01      303.48     10.13 o 
   2  10   6      148.85      157.56      7.18 o 
   2  10   6      480.70      493.71     14.20 o 
   3  10   6        0.43        1.41      3.19 o 
   3  10   6        0.13        0.38      2.30 o 
   4  10   6      736.23      707.51     24.09 o 
   4  10   6       91.26       95.85     14.64 o 
   5  10   6       64.40       62.26      6.13 o 
   6  10   6      167.90      147.17      9.72 o 
   6  10   6       10.74       22.33      9.85 o 
   7  10   6      194.44      169.57     23.19 o 
  -7  11   6       64.29       67.27      7.53 o 
  -7  11   6       19.91       15.35      5.44 o 
  -6  11   6      753.56      690.77     25.14 o 
  -6  11   6      676.31      719.50     43.17 o 
  -5  11   6      873.15      795.19     21.76 o 
  -4  11   6     1226.90     1251.97     33.14 o 
  -4  11   6     1017.24     1179.53     56.64 o 
  -3  11   6       31.31       31.26      4.62 o 
  -3  11   6        9.70        5.31      3.35 o 
  -2  11   6      438.69      416.79     12.76 o 
  -2  11   6     1416.67     1434.56     26.36 o 
  -1  11   6     1275.30     1350.73     52.68 o 
  -1  11   6     1316.29     1326.22     23.44 o 
   0  11   6      875.98      880.11     17.06 o 
   1  11   6      527.31      515.79     14.40 o 
   1  11   6       41.00       37.28      7.30 o 
   2  11   6      157.75      169.49      9.11 o 
   2  11   6       48.85       44.29      3.90 o 
   3  11   6     4052.69     3984.07     72.87 o 
   3  11   6     1254.97     1275.17     27.47 o 
   4  11   6        2.25       -0.18      5.64 o 
   4  11   6      199.11      215.04     11.46 o 
   5  11   6      654.80      646.48     17.59 o 
   6  11   6      101.17      110.40     17.71 o 
   6  11   6      329.96      341.09     13.90 o 
  -6  12   6     1143.23     1164.21     35.03 o 
  -6  12   6     1122.05     1125.97     58.93 o 
  -5  12   6      165.76      173.97      9.58 o 
  -4  12   6     1909.26     1871.23     45.23 o 
  -4  12   6     1892.86     1963.54     84.96 o 
  -3  12   6      179.54      202.71      8.94 o 
  -3  12   6       55.60       58.13      6.05 o 
  -2  12   6     1660.10     1689.80     30.34 o 
  -2  12   6      514.07      489.33     14.44 o 
  -1  12   6       34.13       36.04      8.24 o 
  -1  12   6       37.85       31.30      5.65 o 
   0  12   6     7694.00     7645.35    114.05 o 
   1  12   6       22.59       26.23      5.46 o 
   1  12   6        3.72        0.58      4.36 o 
   2  12   6      718.15      700.58     17.11 o 
   2  12   6     2319.14     2384.53     46.29 o 
   3  12   6        0.01        2.00      2.55 o 
   3  12   6        0.02        0.72      3.27 o 
   4  12   6     1726.60     1677.46     37.08 o 
   4  12   6      493.95      504.90     31.83 o 
   5  12   6       45.28       35.29      5.19 o 
   6  12   6     1305.51     1338.37     33.86 o 
   6  12   6      360.27      534.38     35.69 o 
  -6  13   6       47.43       38.50      7.52 o 
  -5  13   6      556.05      514.00     17.07 o 
  -4  13   6     1008.54     1177.58     39.87 o 
  -4  13   6     1727.41     1717.10     42.34 o 
  -3  13   6       17.85       17.90      4.25 o 
  -3  13   6       57.65       53.71      5.19 o 
  -2  13   6      193.25      197.84      9.75 o 
  -2  13   6      624.08      655.90     15.07 o 
  -1  13   6      714.33      693.78     32.79 o 
  -1  13   6      912.68      907.52     31.03 o 
   0  13   6     2002.30     1941.37     37.41 o 
   1  13   6      198.35      206.85     15.00 o 
   1  13   6      861.73      918.05     21.89 o 
   2  13   6       51.41       72.93      6.51 o 
   2  13   6       15.92       16.08      4.02 o 
   3  13   6      780.78      783.02     19.68 o 
   3  13   6     2521.39     2481.91     49.24 o 
   4  13   6      791.47      741.96     21.66 o 
   4  13   6      212.34      262.86     23.04 o 
   5  13   6      591.61      585.70     17.10 o 
   6  13   6      345.98      318.25     15.43 o 
  -6  14   6      287.60      292.28     13.00 o 
  -5  14   6      358.15      370.38     12.87 o 
  -4  14   6      352.38      346.36     13.70 o 
  -4  14   6      180.05      208.24     22.14 o 
  -3  14   6       20.75       23.19      4.05 o 
  -3  14   6        6.42        2.48      3.43 o 
  -2  14   6       18.96       17.02      4.78 o 
  -2  14   6        5.87        6.92      3.25 o 
  -1  14   6      157.48      159.41     11.88 o 
  -1  14   6       51.54       53.75     10.48 o 
   0  14   6     2072.74     2018.64     46.71 o 
   1  14   6      105.94       96.73     12.00 o 
   1  14   6      358.07      340.05     12.31 o 
   2  14   6        0.86        4.28      3.21 o 
   2  14   6        2.76        3.69      3.34 o 
   3  14   6       23.36       20.35      4.40 o 
   3  14   6        7.24        8.51      3.03 o 
   4  14   6      259.65      236.83     12.30 o 
   4  14   6        9.52       15.57      8.04 o 
   5  14   6      120.26      126.70      8.35 o 
   6  14   6      720.46      801.39     47.60 o 
  -5  15   6      283.81      286.48     11.50 o 
  -4  15   6      571.99      581.88     16.15 o 
  -3  15   6        7.74        7.07      3.77 o 
  -3  15   6       24.98       26.84      5.91 o 
  -2  15   6     1063.74     1101.90     30.17 o 
  -2  15   6      329.40      301.54     11.41 o 
  -1  15   6      173.60      175.36     13.17 o 
   0  15   6       85.85       96.74      7.43 o 
   1  15   6      541.98      533.77     19.02 o 
   2  15   6        0.97        2.28      3.38 o 
   2  15   6        3.13        3.52      3.65 o 
   3  15   6      180.51      194.60     12.25 o 
   3  15   6      582.93      573.89     17.63 o 
   4  15   6      108.96      115.51      9.39 o 
   5  15   6      236.44      245.85     11.24 o 
  -5  16   6      150.83      158.33      8.90 o 
  -4  16   6      123.08      117.35      8.58 o 
  -3  16   6       98.22       97.08      9.42 o 
  -3  16   6      317.20      342.65     15.61 o 
  -2  16   6      355.29      328.08     14.43 o 
  -2  16   6     1147.35     1136.25     31.32 o 
  -1  16   6      601.85      584.74     24.63 o 
   0  16   6     1003.90      966.96     26.64 o 
   1  16   6      500.07      481.31     18.14 o 
   2  16   6      233.89      242.83     11.49 o 
   2  16   6      755.29      705.49     23.21 o 
   3  16   6        9.78        9.31      4.37 o 
   3  16   6       31.58       34.88      5.49 o 
   4  16   6      519.76      522.13     18.50 o 
   5  16   6       11.67       16.83      5.89 o 
  -5  17   6      740.83      725.48     22.03 o 
  -4  17   6      881.95      904.08     29.07 o 
  -3  17   6      775.15      811.99     26.30 o 
  -3  17   6      240.03      246.43     12.59 o 
  -2  17   6      664.39      615.96     26.61 o 
  -2  17   6      205.74      223.58     13.68 o 
  -1  17   6      490.75      508.44     22.85 o 
   0  17   6     1165.73     1086.23     36.67 o 
   1  17   6      734.26      749.95     24.07 o 
   2  17   6       52.25       53.15      7.42 o 
   2  17   6       16.18       21.91      6.11 o 
   3  17   6       47.34       44.74      6.61 o 
   3  17   6      152.87      143.23     11.84 o 
   4  17   6      641.09      658.95     25.18 o 
  -4  18   6      591.38      562.54     27.81 o 
  -3  18   6       14.00       16.54      6.07 o 
  -3  18   6        4.34        4.01      4.12 o 
  -2  18   6       15.99        2.69      5.76 o 
  -2  18   6        4.95       -1.20      3.88 o 
  -1  18   6       40.32       37.31      9.43 o 
   0  18   6      805.11      771.55     29.34 o 
   1  18   6       29.43       26.48      7.62 o 
   2  18   6       12.77        7.56      5.11 o 
   2  18   6        3.95        5.10      4.68 o 
   3  18   6       14.76       12.97      5.56 o 
   3  18   6        4.57        4.73      4.46 o 
   4  18   6      158.08      168.35     14.58 o 
  -3  19   6       86.01       96.85      8.70 o 
  -3  19   6      277.76      320.46     20.94 o 
  -2  19   6       66.35       79.83     11.56 o 
  -2  19   6       20.55       17.95      5.56 o 
  -1  19   6       69.70       65.20     11.52 o 
   0  19   6      306.09      293.14     16.80 o 
   1  19   6       26.64       20.08      8.02 o 
   2  19   6       94.03       96.28     10.22 o 
   2  19   6       29.12       20.29      6.61 o 
   3  19   6       71.44       91.11      9.06 o 
   3  19   6       22.12       20.09      6.99 o 
  -3  20   6      112.97      130.68     22.88 o 
  -3  20   6       34.98       38.63      6.62 o 
  -2  20   6        7.68       12.55      5.09 o 
  -2  20   6       24.80       21.92      8.05 o 
  -1  20   6       59.10       74.46     11.58 o 
   0  20   6      324.68      331.15     18.48 o 
   1  20   6      186.05      175.43     15.13 o 
   2  20   6        1.26        1.52      5.05 o 
   2  20   6        0.39        3.58      5.65 o 
  -2  21   6        1.72        3.03      4.94 o 
  -1  21   6      389.38      380.15     21.80 o 
   0  21   6      613.88      564.12     25.57 o 
   1  21   6      749.37      783.77     32.46 o 
  -8   1   7       92.12       76.86      8.97 o 
  -8   1   7      297.50      268.60     23.90 o 
  -7   1   7        3.16       10.68      2.85 o 
  -7   1   7       10.22        9.44      6.40 o 
  -6   1   7       11.08       15.74      3.71 o 
  -6   1   7      184.28      172.98     15.98 o 
  -5   1   7     2053.94     1913.10     57.18 o 
  -4   1   7      885.51      890.45     26.59 o 
  -4   1   7     2859.59     3039.35    110.11 o 
  -4   1   7     3392.09     3410.78     89.67 o 
  -3   1   7       14.40       23.17      2.54 o 
  -3   1   7       46.51       61.34      4.26 o 
  -2   1   7      372.08      381.59     10.09 o 
  -2   1   7     1201.56     1230.98     24.47 o 
  -1   1   7     4045.93     4034.43     70.41 o 
  -1   1   7     1248.33     1204.95     44.08 o 
   0   1   7     7677.96     7273.10    123.33 o 
   1   1   7     1295.78     1225.98     28.29 o 
   2   1   7       68.94       66.62      4.21 o 
   2   1   7      222.64      225.55      7.44 o 
   3   1   7     1319.43     1349.00     26.72 o 
   3   1   7     4260.86     4327.27     77.08 o 
   4   1   7       22.61       22.21      5.22 o 
   4   1   7        3.53        3.65      3.25 o 
   4   1   7        1.09       12.17      4.95 o 
   5   1   7      415.58      410.54     10.09 o 
   6   1   7       40.14       21.84      7.57 o 
   6   1   7       36.60       45.10     11.02 o 
   7   1   7       91.39      108.63     13.98 o 
   7   1   7      295.14      278.41     10.95 o 
  -8   2   7      160.48      157.16     21.04 o 
  -7   2   7      105.30       97.54     13.59 o 
  -7   2   7       32.61       28.44      4.36 o 
  -6   2   7       35.88       35.44      4.71 o 
  -6   2   7      137.25      138.44     14.97 o 
  -5   2   7     2859.02     2633.45     74.02 o 
  -4   2   7      276.01      326.44     12.99 o 
  -4   2   7     1492.81     1566.37     47.18 o 
  -4   2   7      891.32      981.11     41.40 o 
  -3   2   7       11.40        9.81      2.08 o 
  -3   2   7       36.83       34.45      3.17 o 
  -2   2   7       60.14       65.63      4.11 o 
  -2   2   7      194.22      199.00      6.72 o 
  -1   2   7      904.78      957.09     19.70 o 
  -1   2   7      204.84      227.01     12.66 o 
   0   2   7     8413.05     7688.89    130.24 o 
   1   2   7      990.50     1045.07     24.76 o 
   1   2   7      785.66      742.38     30.93 o 
   2   2   7     1780.20     1757.31     33.66 o 
   2   2   7      551.26      570.73     13.12 o 
   3   2   7      527.30      514.31     11.50 o 
   3   2   7      163.28      165.48      6.00 o 
   4   2   7       52.82       60.91      6.60 o 
   4   2   7       16.36       18.20      6.04 o 
   4   2   7       92.39      127.20     11.31 o 
   5   2   7      513.26      499.69     11.40 o 
   6   2   7      291.86      268.32     12.67 o 
   6   2   7      291.77      267.73     21.32 o 
   7   2   7      256.39      280.33     11.35 o 
   7   2   7       79.40       77.87     12.06 o 
  -7   3   7        3.31        6.60      7.12 o 
  -7   3   7        1.02       10.52      3.73 o 
  -6   3   7      153.62      184.43     14.11 o 
  -6   3   7     1094.46     1099.57     40.91 o 
  -5   3   7       22.52       22.04      7.02 o 
  -4   3   7     1206.24     1265.04     40.10 o 
  -4   3   7      600.08      711.87     33.18 o 
  -4   3   7      185.82      226.52     10.55 o 
  -3   3   7      107.99      114.29      4.41 o 
  -3   3   7      348.72      362.25     12.79 o 
  -2   3   7      121.65      118.94      5.23 o 
  -2   3   7       37.67       36.74      3.10 o 
  -1   3   7      119.10      122.03      9.19 o 
  -1   3   7      459.18      480.43     13.47 o 
  -1   3   7      384.61      370.98     20.15 o 
   0   3   7       31.95       23.12      2.88 o 
   1   3   7      359.89      399.59     11.96 o 
   1   3   7      240.79      295.05     16.64 o 
   2   3   7       32.96       42.22      3.42 o 
   2   3   7      106.45      130.23      5.66 o 
   3   3   7      973.11      971.89     24.52 o 
   3   3   7     3142.48     3086.56     45.90 o 
   4   3   7      266.90      274.67     12.08 o 
   4   3   7      799.40      814.88     27.09 o 
   4   3   7       82.65      112.62     12.08 o 
   5   3   7      607.39      604.12     14.40 o 
   6   3   7      105.51      105.05     10.33 o 
   6   3   7       93.06       75.92     13.80 o 
   7   3   7       27.20       23.32      8.13 o 
   7   3   7       87.83       90.13      6.76 o 
  -7   4   7       24.60       30.18      4.70 o 
  -7   4   7       79.45       91.22     13.76 o 
  -6   4   7      755.38      712.20     31.51 o 
  -6   4   7      233.72      229.97     19.43 o 
  -5   4   7      145.68      154.64      9.35 o 
  -4   4   7       42.55       55.40      9.28 o 
  -4   4   7      346.27      374.89     18.36 o 
  -4   4   7      137.40      160.84     13.63 o 
  -3   4   7       11.62       11.62      1.74 o 
  -3   4   7       37.53       42.61      5.25 o 
  -2   4   7      166.28      170.54      6.02 o 
  -2   4   7       51.49       61.42      3.44 o 
  -1   4   7      874.97      797.26     19.62 o 
  -1   4   7      809.65      736.41     33.55 o 
  -1   4   7      250.72      252.98     14.38 o 
   0   4   7     1060.09     1165.23     23.02 o 
   1   4   7      461.67      463.86     13.38 o 
   1   4   7       65.32       94.14     10.82 o 
   1   4   7      210.95      227.95     14.61 o 
   2   4   7      678.97      698.63     14.48 o 
   2   4   7      210.25      225.18      7.01 o 
   3   4   7      321.42      308.29      8.11 o 
   3   4   7       99.53       87.32      6.62 o 
   4   4   7     1126.82     1151.94     34.59 o 
   4   4   7       17.61       27.30      7.49 o 
   4   4   7        5.45       23.09      6.27 o 
   5   4   7      289.44      258.29      9.16 o 
   6   4   7      341.70      346.34     13.54 o 
   6   4   7      338.89      325.03     24.42 o 
   7   4   7       78.33       85.21      6.70 o 
   7   4   7       24.26       28.08      9.01 o 
  -7   5   7        0.27        3.80      3.53 o 
  -7   5   7        0.86        7.96      7.15 o 
  -6   5   7       82.63       50.96     11.98 o 
  -6   5   7       18.06       17.51      8.94 o 
  -5   5   7     1852.04     1738.35     42.74 o 
  -4   5   7      344.05      367.47     22.11 o 
  -4   5   7     1388.56     1498.93     46.13 o 
  -4   5   7     1111.03     1216.65     52.35 o 
  -3   5   7        7.23        6.19      2.83 o 
  -3   5   7       23.34       18.10      4.07 o 
  -2   5   7     1039.29     1020.49     18.53 o 
  -2   5   7      321.83      319.51      7.54 o 
  -1   5   7     1430.21     1441.38     58.55 o 
  -1   5   7     2106.84     2073.07     38.22 o 
  -1   5   7      442.88      412.45     20.22 o 
   0   5   7     5062.99     4846.45     75.64 o 
   1   5   7      676.63      801.91     36.65 o 
   1   5   7     2185.05     2381.38     86.26 o 
   1   5   7     2627.93     2626.81     48.81 o 
   2   5   7      186.63      191.51      7.48 o 
   2   5   7       57.79       61.21      3.48 o 
   3   5   7     1414.90     1499.10     35.11 o 
   3   5   7     4569.14     4732.04     75.59 o 
   4   5   7     4667.52     4707.74     86.68 o 
   4   5   7     4522.18     4519.69    158.76 o 
   4   5   7     1400.35     1508.38     62.02 o 
   5   5   7      586.46      566.68     14.28 o 
   6   5   7      295.56      272.93     12.41 o 
   6   5   7      291.46      289.00     23.34 o 
   7   5   7     1720.14     1678.07     32.76 o 
   7   5   7      532.66      514.43     26.58 o 
  -7   6   7       19.61       18.94      4.53 o 
  -7   6   7       63.33       68.92     12.62 o 
  -6   6   7      254.90      296.90     20.36 o 
  -6   6   7       76.56       59.90     12.85 o 
  -5   6   7      577.91      539.26     18.82 o 
  -4   6   7      376.22      370.28     22.65 o 
  -4   6   7     1408.14     1430.67     44.80 o 
  -4   6   7     1214.93     1313.52     56.60 o 
  -3   6   7       15.72       12.69      3.35 o 
  -3   6   7       50.76       54.28      5.97 o 
  -2   6   7       58.59       49.96      4.46 o 
  -2   6   7      189.21      191.34      5.53 o 
  -1   6   7      216.45      227.40      7.63 o 
  -1   6   7      152.15      180.94     14.23 o 
  -1   6   7       47.12       41.95      6.88 o 
   0   6   7     4850.48     4816.59     67.24 o 
   1   6   7      254.77      280.90     12.31 o 
   1   6   7      207.65      242.32     16.01 o 
   2   6   7      949.56      940.70     19.38 o 
   2   6   7      294.04      285.75      7.16 o 
   3   6   7        0.48       -2.30      2.30 o 
   3   6   7        0.15       -1.79      2.40 o 
   4   6   7      640.66      665.55     20.22 o 
   4   6   7      395.37      361.21     22.92 o 
   4   6   7      122.43      136.46     15.28 o 
   5   6   7      738.36      704.07     16.54 o 
   6   6   7      363.21      390.37     16.11 o 
   6   6   7      325.46      317.42     24.37 o 
   7   6   7        9.67        4.62      6.49 o 
   7   6   7       31.22       24.42      5.11 o 
  -7   7   7       10.21       23.48      8.03 o 
  -7   7   7        3.16        6.29      3.83 o 
  -6   7   7      942.46      879.50     36.16 o 
  -6   7   7      267.85      274.84     22.58 o 
  -6   7   7      864.98      792.97     41.87 o 
  -5   7   7      222.13      200.55     11.15 o 
  -4   7   7      116.78      134.98     12.15 o 
  -4   7   7       55.38       74.34     12.01 o 
  -4   7   7       17.15       25.68      7.97 o 
  -3   7   7      110.70      106.75      6.80 o 
  -3   7   7      357.49      359.24     13.62 o 
  -2   7   7      439.33      427.19     11.58 o 
  -2   7   7     1418.73     1412.45     27.16 o 
  -1   7   7        0.11       -0.44      3.80 o 
  -1   7   7        0.03       -2.25      2.25 o 
  -1   7   7        5.63        8.18      4.27 o 
   0   7   7      977.26      977.20     16.46 o 
   1   7   7       17.85       15.82      5.65 o 
   1   7   7       17.82       15.20      4.23 o 
   1   7   7        5.52        4.09      4.64 o 
   2   7   7       11.33       13.73      2.92 o 
   2   7   7        3.51        2.34      1.96 o 
   3   7   7      204.97      194.56      9.21 o 
   3   7   7      661.90      638.49     15.64 o 
   4   7   7     1544.84     1503.89     34.67 o 
   4   7   7      299.96      338.78     22.51 o 
   4   7   7      968.66      965.67     44.64 o 
   5   7   7       56.38       59.31      5.35 o 
   6   7   7       14.58        3.79      8.02 o 
   6   7   7        9.35        8.60      7.73 o 
   7   7   7        0.87       -3.06      5.80 o 
   7   7   7        2.82       18.67      5.09 o 
  -7   8   7        4.24       10.59      7.94 o 
  -7   8   7        1.31        3.88      4.14 o 
  -6   8   7     1094.58     1087.41     41.46 o 
  -6   8   7      998.93     1010.01     50.65 o 
  -5   8   7      595.47      570.76     20.09 o 
  -4   8   7      880.52      936.21     33.18 o 
  -4   8   7      171.95      186.40     18.90 o 
  -4   8   7      555.28      643.75     34.87 o 
  -3   8   7        4.72        5.36      2.89 o 
  -3   8   7       15.24       14.84      3.46 o 
  -2   8   7      203.40      181.14      7.76 o 
  -2   8   7      656.85      673.61     19.32 o 
  -1   8   7     4438.36     4385.70     85.09 o 
  -1   8   7     4323.11     4290.19    106.96 o 
   0   8   7      716.80      704.76     14.70 o 
   1   8   7     1710.90     1761.80     34.69 o 
   1   8   7      115.25      189.41      9.35 o 
   2   8   7       70.38       79.65      5.58 o 
   2   8   7       21.80       18.45      3.72 o 
   3   8   7      620.33      600.08     15.22 o 
   3   8   7      192.09      189.97      9.68 o 
   4   8   7       45.24       64.58     11.74 o 
   4   8   7      115.19       99.01     10.17 o 
   4   8   7       14.01       12.61      6.75 o 
   5   8   7      647.48      637.30     15.72 o 
   6   8   7      516.17      541.12     34.13 o 
   6   8   7      532.04      502.05     18.77 o 
   7   8   7       52.01       63.03      7.14 o 
   7   8   7       16.10        3.46      6.85 o 
  -7   9   7        3.02       11.06      8.06 o 
  -7   9   7        0.93       -0.63      4.53 o 
  -6   9   7      547.28      533.69     27.19 o 
  -6   9   7      545.10      483.41     31.99 o 
  -5   9   7     2469.09     2330.15     47.49 o 
  -4   9   7      121.31      117.63     15.80 o 
  -4   9   7       37.57       49.20     10.93 o 
  -4   9   7      124.16      138.01     10.28 o 
  -3   9   7       51.98       49.95      5.33 o 
  -3   9   7       16.09       19.51      3.79 o 
  -2   9   7      459.26      452.51     12.34 o 
  -2   9   7     1483.10     1538.65     31.32 o 
  -1   9   7     4228.54     4188.30     64.49 o 
   0   9   7       22.35       28.93      3.91 o 
   1   9   7     1355.74     1237.31     26.42 o 
   2   9   7     1101.98     1051.84     21.62 o 
   2   9   7      341.24      320.96     11.74 o 
   3   9   7      149.38      176.58     10.00 o 
   3   9   7      482.40      523.18     14.12 o 
   4   9   7      233.43      302.67     22.47 o 
   4   9   7     1034.34     1036.35     30.82 o 
   4   9   7      753.83      644.83     34.88 o 
   5   9   7      262.93      254.84     10.62 o 
   6   9   7      328.56      296.61     12.87 o 
  -7  10   7       32.89       34.71      5.78 o 
  -7  10   7      106.21      109.53     15.32 o 
  -6  10   7      430.21      407.34     29.84 o 
  -6  10   7      440.95      428.60     24.38 o 
  -5  10   7       20.40       14.97      4.82 o 
  -4  10   7     1517.07     1501.74     38.08 o 
  -4  10   7     1425.82     1448.62     65.32 o 
  -4  10   7      441.52      411.23     26.34 o 
  -3  10   7       43.53       52.31      5.56 o 
  -3  10   7       13.48       11.28      3.64 o 
  -2  10   7      330.58      330.91     11.00 o 
  -2  10   7      102.37       98.92      7.00 o 
  -1  10   7      557.74      564.78     14.14 o 
   0  10   7     4007.70     3947.62     69.21 o 
   1  10   7     1728.65     1688.08     34.14 o 
   2  10   7      204.23      200.07      8.10 o 
   2  10   7      659.51      649.35     17.35 o 
   3  10   7       11.56       16.93      4.22 o 
   3  10   7        3.58        9.85      3.12 o 
   4  10   7     1425.51     1338.89     36.94 o 
   4  10   7      408.98      407.15     27.36 o 
   4  10   7     1320.73     1235.77     56.10 o 
   5  10   7      620.17      604.60     17.12 o 
   6  10   7      183.12      207.57     22.85 o 
   6  10   7      620.27      651.57     19.21 o 
  -6  11   7      111.64      124.25     15.77 o 
  -6  11   7       10.46       21.29     10.53 o 
  -5  11   7      883.00      830.02     22.58 o 
  -4  11   7      621.79      578.09     20.28 o 
  -4  11   7      619.54      665.88     38.12 o 
  -3  11   7      713.19      731.74     19.23 o 
  -3  11   7      220.85      218.24     10.59 o 
  -2  11   7      214.07      205.62      8.86 o 
  -2  11   7       66.29       53.69      5.62 o 
  -1  11   7     1366.66     1326.19     31.19 o 
  -1  11   7     1365.79     1403.16     54.58 o 
   0  11   7     1697.57     1632.69     32.35 o 
   1  11   7      425.75      431.12     13.42 o 
   1  11   7        0.87        1.41      4.21 o 
   2  11   7      253.71      257.91      9.11 o 
   2  11   7      819.31      815.51     20.48 o 
   3  11   7       46.54       46.94      5.07 o 
   3  11   7      150.28      145.88      9.39 o 
   4  11   7     1263.26     1259.96     30.41 o 
   4  11   7      390.81      442.83     29.45 o 
   5  11   7      177.66      169.51      9.01 o 
   6  11   7      294.75      307.13     13.46 o 
  -6  12   7      458.86      505.71     35.61 o 
  -6  12   7      819.13      849.65     28.87 o 
  -5  12   7      137.15      121.13      8.55 o 
  -4  12   7      918.59      940.21     27.43 o 
  -4  12   7      424.65      469.55     31.45 o 
  -3  12   7        0.98       -0.50      3.13 o 
  -3  12   7        3.16        1.86      2.87 o 
  -2  12   7      126.09      124.14      7.65 o 
  -2  12   7       39.04       37.43      5.09 o 
  -1  12   7     1826.87     1836.77     40.83 o 
  -1  12   7     1419.99     1432.36     56.16 o 
   0  12   7      189.67      183.87      8.13 o 
   1  12   7     1753.65     1742.77     35.53 o 
   1  12   7      406.88      416.19     22.03 o 
   2  12   7        3.33        8.41      3.67 o 
   2  12   7        1.03       -2.49      2.49 o 
   3  12   7       96.80       87.87      5.78 o 
   3  12   7      312.59      310.90     12.59 o 
   4  12   7      325.00      314.48     13.78 o 
   4  12   7       98.01      104.45     16.38 o 
   5  12   7       18.80       20.59      5.05 o 
   6  12   7      283.01      293.38     13.50 o 
   6  12   7       87.63      113.02     18.39 o 
  -6  13   7      384.49      411.45     19.67 o 
  -6  13   7      306.77      334.40     29.12 o 
  -5  13   7      636.54      644.51     19.62 o 
  -4  13   7      341.59      400.61     29.35 o 
  -4  13   7      553.92      550.09     19.97 o 
  -3  13   7       19.79       28.75      4.85 o 
  -3  13   7       63.91       65.32      5.85 o 
  -2  13   7      364.54      407.40     15.60 o 
  -2  13   7      112.89      113.37      7.92 o 
  -1  13   7     1882.98     1868.93     54.82 o 
  -1  13   7     1872.67     1943.78     73.03 o 
   0  13   7       95.90       91.00      5.96 o 
   1  13   7      613.19      623.98     17.20 o 
   1  13   7       10.31       10.18      5.58 o 
   2  13   7     2932.70     2916.71     55.71 o 
   2  13   7      908.15      940.72     25.47 o 
   3  13   7       42.75       34.36      4.76 o 
   3  13   7      138.06      147.14      9.75 o 
   4  13   7      671.43      601.74     19.45 o 
   4  13   7      172.02      221.91     23.90 o 
   5  13   7        3.91        4.05      4.79 o 
   6  13   7      534.66      512.79     19.58 o 
  -6  14   7      603.87      605.56     20.63 o 
  -5  14   7      165.69      170.28      8.88 o 
  -4  14   7      748.70      684.07     20.38 o 
  -4  14   7      739.17      736.99     40.12 o 
  -3  14   7        0.33        1.02      4.14 o 
  -3  14   7        0.10        6.04      3.59 o 
  -2  14   7     1537.34     1565.15     39.14 o 
  -2  14   7      476.06      462.96     14.77 o 
  -1  14   7      136.14      143.51     12.04 o 
   0  14   7       28.96       46.78      4.94 o 
   1  14   7       56.16       56.70      6.97 o 
   2  14   7      519.64      489.05     16.68 o 
   2  14   7     1678.08     1637.00     35.19 o 
   3  14   7      117.83      105.04      8.88 o 
   3  14   7      380.51      372.54     13.83 o 
   4  14   7      419.74      406.00     15.95 o 
   5  14   7       94.81      104.22      7.87 o 
  -5  15   7      106.95       96.48      7.55 o 
  -4  15   7      134.20      136.11      9.84 o 
  -3  15   7      298.61      319.55     13.02 o 
  -3  15   7      964.31      992.58     29.31 o 
  -2  15   7       78.20       82.81      7.18 o 
  -2  15   7      252.54      248.07     13.09 o 
  -1  15   7     1002.80      937.62     33.35 o 
   0  15   7     1160.27     1114.15     29.88 o 
   1  15   7      882.41      894.26     22.35 o 
   2  15   7      533.99      533.54     16.57 o 
   2  15   7      165.36      178.61     11.09 o 
   3  15   7      218.29      239.52     12.39 o 
   3  15   7       67.60       62.68      7.32 o 
   4  15   7      672.55      641.77     20.56 o 
   5  15   7      156.83      130.30      8.78 o 
  -5  16   7        6.40        6.21      5.17 o 
  -4  16   7      368.05      409.37     18.24 o 
  -3  16   7      270.25      287.19     14.94 o 
  -3  16   7       83.69       94.01      8.21 o 
  -2  16   7       10.33        8.14      3.76 o 
  -2  16   7       33.37       37.19      8.05 o 
  -1  16   7      290.00      286.80     17.01 o 
   0  16   7       54.00       41.44      7.37 o 
   1  16   7      667.32      647.77     22.06 o 
   2  16   7      108.87      101.16      8.20 o 
   2  16   7       33.71       24.04      6.69 o 
   3  16   7        5.01        9.01      4.63 o 
   3  16   7       16.18       16.65      4.87 o 
   4  16   7      212.01      202.05     12.16 o 
  -4  17   7      609.74      633.08     23.68 o 
  -3  17   7       47.28       40.94      7.34 o 
  -3  17   7      152.69      186.16     13.54 o 
  -2  17   7        5.20        4.70      4.58 o 
  -2  17   7       16.79       18.05      6.98 o 
  -1  17   7      136.79      130.19     12.81 o 
   0  17   7       80.89       59.42      8.54 o 
   1  17   7      192.20      185.49     12.22 o 
   2  17   7      109.29      106.82     11.60 o 
   2  17   7      352.94      354.63     16.12 o 
   3  17   7      113.40      125.36      9.60 o 
   3  17   7       35.11       28.01      7.48 o 
   4  17   7       25.49       20.72      8.27 o 
  -4  18   7       50.58       61.67     10.25 o 
  -3  18   7        2.55       -4.93      4.93 o 
  -3  18   7        0.79       -2.68      4.01 o 
  -2  18   7      526.56      546.95     25.78 o 
  -2  18   7      163.06      158.92     12.00 o 
  -1  18   7       67.69       69.34     11.55 o 
   0  18   7       23.10       18.45      6.48 o 
   1  18   7      216.49      224.30     16.25 o 
   2  18   7      197.46      193.87     13.78 o 
   2  18   7       61.15       72.80     10.10 o 
   3  18   7       93.00      103.80     10.70 o 
   3  18   7       28.80       33.38      8.15 o 
  -3  19   7      224.56      252.45     20.38 o 
  -3  19   7       69.54       64.86      8.03 o 
  -2  19   7      179.07      181.23     13.08 o 
  -2  19   7      578.27      625.20     28.57 o 
  -1  19   7      145.07      141.95     14.00 o 
   0  19   7       12.63        5.73      6.14 o 
   1  19   7      343.68      331.14     19.96 o 
   2  19   7      191.02      177.60     15.43 o 
   2  19   7      616.86      647.67     23.61 o 
   3  19   7      115.08      108.03     12.64 o 
   3  19   7      371.64      356.20     17.97 o 
  -2  20   7        2.41        2.12      4.77 o 
  -2  20   7        7.78       17.48      7.72 o 
  -1  20   7       58.48       55.09     11.47 o 
   0  20   7       93.66       83.97     10.53 o 
   1  20   7      140.00      141.91     15.00 o 
   2  20   7        0.63       -0.81      5.09 o 
   2  20   7        2.04        5.23      5.34 o 
   0  21   7       29.07       45.46      9.42 o 
  -7   0   8      133.80      111.09     21.32 o 
  -7   0   8       41.43       41.58      8.02 o 
  -6   0   8        5.66       12.49      5.21 o 
  -6   0   8       18.29       14.91     15.57 o 
  -5   0   8       95.37       86.05      8.26 o 
  -5   0   8      307.98      299.80     25.99 o 
  -4   0   8     2442.32     2458.97     52.80 o 
  -4   0   8     7887.03     8364.06    288.43 o 
  -3   0   8      305.85      309.00     13.23 o 
  -3   0   8      987.69     1001.88     30.49 o 
  -2   0   8       81.07       81.42      6.50 o 
  -2   0   8      261.80      279.37     12.13 o 
  -1   0   8     3891.46     3845.49     95.93 o 
   0   0   8     1782.65     1824.52     48.47 o 
   1   0   8     6181.51     6178.12    150.09 o 
   2   0   8     2418.74     2472.68     65.07 o 
   2   0   8      748.99      757.78     23.78 o 
   3   0   8        0.98        1.47      2.92 o 
   3   0   8        3.16        1.10      3.28 o 
   4   0   8      650.58      633.08     35.51 o 
   4   0   8     2100.92     2151.73     47.66 o 
   5   0   8       12.86        7.99      5.45 o 
   5   0   8        3.98        8.18      7.86 o 
   6   0   8       18.54       52.67     16.20 o 
   6   0   8       59.86       36.88     12.81 o 
   7   0   8       32.88       25.82     11.90 o 
   7   0   8      106.18      104.66     11.55 o 
  -7   1   8        0.10        2.58      3.39 o 
  -7   1   8        0.33       -2.42      6.24 o 
  -6   1   8        3.54        0.11      4.20 o 
  -6   1   8       22.75        3.24     10.37 o 
  -5   1   8      706.73      664.50     27.49 o 
  -4   1   8       19.08       17.30      4.00 o 
  -4   1   8       62.71       71.23     10.28 o 
  -3   1   8      269.71      271.42      8.73 o 
  -3   1   8      870.97      858.35     19.25 o 
  -2   1   8       79.66       81.65      4.90 o 
  -2   1   8       24.67       21.35      2.89 o 
  -1   1   8      248.60      244.91      8.10 o 
   0   1   8      291.31      233.15      7.39 o 
   1   1   8      604.90      609.72     14.42 o 
   2   1   8        4.88        7.01      2.09 o 
   2   1   8       15.76       17.35      2.84 o 
   3   1   8      267.04      256.10      8.32 o 
   3   1   8      862.36      877.93     20.01 o 
   4   1   8     3219.06     3119.15     89.13 o 
   4   1   8     2894.34     2944.19     74.23 o 
   5   1   8       55.63       54.48      5.27 o 
   6   1   8        0.52       -4.04      5.36 o 
   6   1   8        9.33       19.75      9.33 o 
   7   1   8       96.52      101.32      7.84 o 
   7   1   8       29.89       29.59      8.86 o 
  -7   2   8       20.54       14.81      4.39 o 
  -7   2   8       66.32       55.86     11.97 o 
  -6   2   8       90.65       96.48     13.68 o 
  -6   2   8        0.09       -3.54      5.36 o 
  -5   2   8      311.06      302.19     17.57 o 
  -4   2   8       39.57       47.73      5.62 o 
  -4   2   8      127.78      149.15     12.28 o 
  -4   2   8      144.14      144.67     12.71 o 
  -3   2   8        0.24        1.33      2.86 o 
  -3   2   8        0.07       -0.36      1.96 o 
  -2   2   8       11.79       15.11      2.61 o 
  -2   2   8        3.65        1.57      1.84 o 
  -1   2   8      939.45     1040.37     21.65 o 
   0   2   8        3.72        9.51      2.77 o 
   1   2   8      346.67      356.44      9.90 o 
   2   2   8       58.75       59.81      4.28 o 
   2   2   8      189.71      181.24      7.15 o 
   3   2   8        3.62        4.69      2.56 o 
   3   2   8        1.12        2.54      2.60 o 
   4   2   8     1290.00     1288.18     37.88 o 
   4   2   8      172.11      209.28     10.63 o 
   5   2   8      382.56      364.79     10.88 o 
   6   2   8      161.25      153.56     11.00 o 
   6   2   8        3.41        3.93      6.71 o 
   7   2   8      178.85      186.41      9.54 o 
   7   2   8       55.38       44.84      9.98 o 
  -7   3   8       39.19       32.22      4.99 o 
  -7   3   8      126.57      135.53     16.74 o 
  -6   3   8       12.46       11.72      7.38 o 
  -6   3   8       69.05       81.69     13.10 o 
  -5   3   8      360.74      392.37     20.34 o 
  -4   3   8     1719.61     1762.97     69.52 o 
  -4   3   8     1802.26     1733.22     52.12 o 
  -4   3   8      532.50      554.72     18.56 o 
  -3   3   8      693.70      763.41     21.48 o 
  -3   3   8      214.81      203.15      6.26 o 
  -2   3   8      159.80      161.23      6.23 o 
  -2   3   8      516.05      519.86     12.94 o 
  -1   3   8     2356.61     2396.89     44.07 o 
   0   3   8     5895.99     5887.47    101.19 o 
   1   3   8     3030.30     3093.68    108.31 o 
   1   3   8     3469.48     3497.27     72.80 o 
   2   3   8      136.92      140.84      5.79 o 
   2   3   8      442.16      447.99     11.79 o 
   3   3   8       88.64       90.04      6.97 o 
   3   3   8      286.24      315.58      9.90 o 
   4   3   8     5073.71     5387.44    118.44 o 
   4   3   8     4817.07     4841.71    168.19 o 
   4   3   8     1491.67     1501.98     60.71 o 
   5   3   8     1133.02     1064.76     21.54 o 
   6   3   8       55.64       74.94      9.75 o 
   6   3   8       25.88       12.34      7.64 o 
   7   3   8       21.86       -0.74      6.16 o 
   7   3   8       70.59       59.32      5.77 o 
  -7   4   8        3.57       -0.42      3.95 o 
  -7   4   8       11.53       11.86      8.31 o 
  -6   4   8      114.01       91.04     13.57 o 
  -6   4   8        2.81       10.18      7.37 o 
  -5   4   8      214.21      182.61     13.79 o 
  -4   4   8     1109.21     1144.14     48.33 o 
  -4   4   8     3582.00     3834.13    140.62 o 
  -4   4   8     3587.45     3705.30     97.92 o 
  -3   4   8      116.35      133.64      7.89 o 
  -3   4   8      375.71      438.33     15.04 o 
  -2   4   8      286.73      285.89      8.75 o 
  -2   4   8       88.79       88.63      4.45 o 
  -1   4   8     3335.47     3267.62     58.49 o 
  -1   4   8      557.71      927.54     37.46 o 
   0   4   8     1841.34     1834.13     34.65 o 
   1   4   8     5512.94     5561.99    112.40 o 
   1   4   8     4955.24     4861.96    165.83 o 
   2   4   8      128.28      135.51      5.94 o 
   2   4   8       39.72       46.78      3.86 o 
   3   4   8      338.84      338.65     12.11 o 
   3   4   8      104.93      108.78      7.67 o 
   4   4   8     3961.04     3861.61     88.77 o 
   4   4   8      991.77      989.99     44.25 o 
   4   4   8     3202.73     3087.66    112.70 o 
   5   4   8      215.05      212.51      8.47 o 
   6   4   8       92.66       79.14      9.65 o 
   6   4   8       70.72       96.83     14.96 o 
   7   4   8       51.86       50.59      5.52 o 
   7   4   8       16.06       13.04      7.44 o 
  -7   5   8       10.28       23.98      5.00 o 
  -7   5   8       33.18       25.71      9.36 o 
  -6   5   8      103.48       97.97     14.01 o 
  -6   5   8        4.09        5.03      6.94 o 
  -5   5   8      803.55      764.00     23.68 o 
  -4   5   8     1869.69     1896.51     55.38 o 
  -4   5   8      145.34      241.25     18.06 o 
  -4   5   8      469.33      653.38     33.27 o 
  -3   5   8       29.84       24.95      3.96 o 
  -3   5   8       96.37      100.98      7.97 o 
  -2   5   8       45.46       45.65      3.29 o 
  -2   5   8       14.08       15.28      3.38 o 
  -1   5   8      916.65      887.50     19.37 o 
   0   5   8       77.25       78.94      4.48 o 
   1   5   8      299.50      290.47      8.37 o 
   2   5   8      368.70      360.79     10.39 o 
   2   5   8     1190.65     1173.03     26.45 o 
   3   5   8       14.29       15.18      3.66 o 
   3   5   8       46.15       64.68      5.39 o 
   4   5   8      577.25      583.17     22.88 o 
   4   5   8      133.41      186.43     15.80 o 
   4   5   8      430.81      483.46     27.77 o 
   5   5   8      400.11      391.92     11.65 o 
   6   5   8       18.05       13.64      7.35 o 
   6   5   8        0.70       -0.66      6.69 o 
   7   5   8      114.96      100.44      8.13 o 
   7   5   8       35.60       43.98     10.59 o 
  -7   6   8       94.60      111.20     15.41 o 
  -7   6   8       29.29       29.91      4.93 o 
  -6   6   8      222.69      219.57     18.12 o 
  -6   6   8       37.75       77.31     13.30 o 
  -5   6   8     1274.31     1205.16     32.87 o 
  -4   6   8      914.56      957.23     34.15 o 
  -4   6   8      245.29      294.07     20.14 o 
  -4   6   8      792.13      795.09     38.87 o 
  -3   6   8       51.52       47.35      4.92 o 
  -3   6   8      166.38      165.88     10.34 o 
  -2   6   8      808.87      803.06     17.70 o 
  -2   6   8      250.48      255.81      9.21 o 
  -1   6   8      584.95      593.69     13.06 o 
   0   6   8     7737.84     7794.39    119.79 o 
   1   6   8      182.92      191.02      8.60 o 
   2   6   8      152.23      151.97      7.91 o 
   2   6   8      491.61      474.69     12.48 o 
   3   6   8     1096.69     1107.50     23.20 o 
   3   6   8      339.61      328.94     12.45 o 
   4   6   8      472.79      468.89     17.20 o 
   4   6   8        2.01       10.47      6.88 o 
   5   6   8       70.55       65.64      5.58 o 
   6   6   8       74.90       74.16      9.23 o 
   6   6   8       50.61       58.46     13.04 o 
   7   6   8       57.06       74.24     12.41 o 
   7   6   8      184.27      182.11     10.68 o 
  -7   7   8       26.27       19.01      4.93 o 
  -7   7   8       84.84       77.23     13.50 o 
  -6   7   8        5.23        3.63      7.01 o 
  -6   7   8       19.78       10.22     11.47 o 
  -5   7   8      182.03      180.63     10.82 o 
  -4   7   8     2160.60     2145.32     62.15 o 
  -4   7   8      576.17      733.46     36.65 o 
  -4   7   8     1860.64     1780.58     73.90 o 
  -3   7   8      250.78      247.10      9.95 o 
  -3   7   8      809.83      801.12     23.20 o 
  -2   7   8      101.97       97.93      7.54 o 
  -2   7   8       31.58       37.57      4.12 o 
  -1   7   8     1198.60     1204.85     22.33 o 
   0   7   8     4369.05     4382.34     62.07 o 
   1   7   8      554.39      549.85     15.51 o 
   2   7   8        3.30        8.89      2.71 o 
   2   7   8        1.02        3.55      2.64 o 
   3   7   8      192.11      208.52      9.89 o 
   3   7   8      620.39      646.52     16.13 o 
   4   7   8      731.49      748.55     22.30 o 
   4   7   8      425.75      475.23     28.30 o 
   4   7   8      131.84      156.38     17.12 o 
   5   7   8      525.76      493.73     13.73 o 
   6   7   8       23.86       22.75      8.73 o 
   6   7   8       23.29       21.95      9.97 o 
  -7   8   8       19.62       19.25      4.86 o 
  -7   8   8       63.35       63.57     12.40 o 
  -6   8   8      211.09      175.24     16.87 o 
  -5   8   8      215.35      217.46     11.96 o 
  -4   8   8      225.90      221.16     18.94 o 
  -4   8   8       69.95       84.82     13.39 o 
  -4   8   8      239.91      236.34     16.05 o 
  -3   8   8      334.95      351.83     11.31 o 
  -3   8   8     1081.66     1050.73     28.37 o 
  -2   8   8       23.78       21.02      3.58 o 
  -2   8   8       76.81       75.43      6.91 o 
  -1   8   8      472.09      504.08     11.74 o 
   0   8   8      486.70      490.16     11.83 o 
   1   8   8     1523.80     1504.51     27.93 o 
   2   8   8      130.55      142.85      7.55 o 
   2   8   8       40.43       37.79      4.89 o 
   3   8   8      158.69      161.13     10.05 o 
   3   8   8      512.45      499.41     13.93 o 
   4   8   8     1466.65     1428.77     39.31 o 
   4   8   8      583.64      581.13     32.74 o 
   4   8   8      180.73      218.22     18.62 o 
   5   8   8      391.70      360.84     11.74 o 
   6   8   8      111.52      125.13     11.13 o 
   6   8   8       34.16       42.00     11.75 o 
  -7   9   8       77.60       91.56      9.04 o 
  -7   9   8      250.60      269.12     23.44 o 
  -6   9   8      106.83       92.69     14.45 o 
  -6   9   8        5.63       11.84      8.64 o 
  -5   9   8      477.27      459.29     17.96 o 
  -4   9   8      280.51      416.00     26.41 o 
  -4   9   8      905.86     1011.13     49.23 o 
  -4   9   8     1139.30     1094.44     37.89 o 
  -3   9   8      301.49      292.54     12.92 o 
  -3   9   8       93.36       78.48      6.29 o 
  -2   9   8       69.57       69.43      5.52 o 
  -2   9   8      224.66      231.02     10.97 o 
  -1   9   8     1221.34     1217.74     25.16 o 
   0   9   8     1120.50     1161.08     22.13 o 
   1   9   8     2837.06     2908.28     61.28 o 
   1   9   8     2719.64     2641.34    104.61 o 
   2   9   8      157.34      151.54      9.17 o 
   2   9   8      508.10      504.61     13.49 o 
   3   9   8        9.91        9.21      3.61 o 
   3   9   8       31.99       37.95      4.80 o 
   4   9   8      109.19       85.72     10.73 o 
   4   9   8        6.40        2.12      5.98 o 
   4   9   8       20.67       19.96      8.19 o 
   5   9   8      542.22      530.54     14.53 o 
   6   9   8       45.00       62.72     10.10 o 
   6   9   8       39.38       46.27     12.58 o 
  -6  10   8      276.46      284.60     20.65 o 
  -6  10   8       93.33      104.48     17.24 o 
  -5  10   8     1175.95     1119.37     32.25 o 
  -4  10   8      747.34      723.51     28.50 o 
  -4  10   8      338.36      444.92     29.47 o 
  -4  10   8      104.78      103.69     15.22 o 
  -3  10   8      443.60      458.00     16.78 o 
  -3  10   8      137.37      135.75      9.07 o 
  -2  10   8       83.52       91.18      6.92 o 
  -2  10   8      269.72      261.62     11.47 o 
  -1  10   8      113.54      105.42      7.71 o 
   0  10   8     3469.22     3461.25     62.03 o 
   1  10   8      305.30      300.16     11.39 o 
   2  10   8      794.18      804.60     18.46 o 
   2  10   8      245.93      250.59     10.62 o 
   3  10   8      147.61      154.44     10.26 o 
   3  10   8      476.67      481.05     14.01 o 
   4  10   8       21.22       27.47      9.29 o 
   4  10   8      100.23      106.16     11.06 o 
   4  10   8       68.52       96.14     14.75 o 
   5  10   8      621.89      628.13     17.78 o 
   6  10   8        4.75        7.03      8.21 o 
  -6  11   8      430.27      455.52     25.86 o 
  -6  11   8      374.95      418.68     31.18 o 
  -5  11   8      176.60      174.25     11.27 o 
  -4  11   8      394.70      380.62     19.61 o 
  -3  11   8       37.36       31.47      5.15 o 
  -3  11   8      120.66      130.78     10.14 o 
  -2  11   8      775.05      712.94     27.18 o 
  -2  11   8      240.00      237.98     10.55 o 
  -1  11   8       57.62       48.29      6.39 o 
   0  11   8      385.87      384.38     11.86 o 
   1  11   8      162.15      155.17      8.80 o 
   2  11   8      201.06      211.40     10.50 o 
   2  11   8       62.26       55.32      7.43 o 
   3  11   8     1986.39     1888.87     39.92 o 
   3  11   8      615.11      618.11     19.71 o 
   4  11   8       78.24       86.22      8.66 o 
   4  11   8        7.19       20.51      8.86 o 
   5  11   8      523.26      494.93     15.71 o 
   6  11   8      132.50      137.16     10.19 o 
  -6  12   8        0.09       14.60     10.63 o 
  -6  12   8       87.72       97.16     14.58 o 
  -5  12   8       24.68       29.93      6.69 o 
  -4  12   8       27.44       37.56     10.99 o 
  -4  12   8      125.45      131.25     10.52 o 
  -3  12   8      162.90      165.62     10.20 o 
  -3  12   8      526.05      511.79     15.88 o 
  -2  12   8       13.95       13.32      3.67 o 
  -2  12   8       45.03       28.07      6.81 o 
  -1  12   8      307.01      295.28     16.41 o 
   0  12   8      191.93      163.70      7.73 o 
   1  12   8      109.28      118.06      8.29 o 
   2  12   8        6.61        3.83      3.28 o 
   2  12   8        2.05        5.96      4.36 o 
   3  12   8      200.85      220.55     11.89 o 
   3  12   8       62.20       67.45      8.97 o 
   4  12   8      177.76      164.39     11.00 o 
   5  12   8      424.32      419.12     14.48 o 
  -6  13   8      187.08      162.58     17.39 o 
  -6  13   8       23.80       17.46     11.63 o 
  -5  13   8       10.41       12.41      5.53 o 
  -4  13   8      546.39      536.58     20.03 o 
  -4  13   8      374.37      452.77     31.95 o 
  -3  13   8      229.37      224.77     13.83 o 
  -3  13   8       71.03       69.72      7.09 o 
  -2  13   8      747.87      805.79     24.19 o 
  -2  13   8      231.59      240.38     11.31 o 
  -1  13   8      398.27      409.04     19.52 o 
   0  13   8      330.99      331.62     11.23 o 
   1  13   8     1284.46     1284.69     28.87 o 
   2  13   8      275.21      285.62     12.00 o 
   2  13   8       85.22       93.05     10.09 o 
   3  13   8      483.84      440.05     15.32 o 
   3  13   8      149.83      158.99     13.73 o 
   4  13   8       47.08       39.10     11.45 o 
   4  13   8      204.24      171.30     11.19 o 
   5  13   8     1181.65     1155.57     26.96 o 
  -5  14   8      269.14      250.93     12.30 o 
  -4  14   8      176.11      160.79     11.93 o 
  -3  14   8      179.25      180.63     11.09 o 
  -3  14   8      578.84      586.42     20.84 o 
  -2  14   8      939.69      998.99     28.35 o 
  -2  14   8      290.99      294.38     11.55 o 
  -1  14   8       48.71       44.25      9.38 o 
   0  14   8     1399.55     1318.81     32.63 o 
   1  14   8       34.34       27.84      6.53 o 
   2  14   8      890.18      907.10     23.32 o 
   2  14   8      275.65      312.49     16.58 o 
   3  14   8       31.75       38.28      5.60 o 
   3  14   8        9.83       12.07      4.51 o 
   4  14   8      108.60      109.04      9.90 o 
   5  14   8      496.34      500.67     16.85 o 
  -5  15   8      193.86      210.66     11.41 o 
  -4  15   8      445.28      440.41     18.67 o 
  -3  15   8       59.93       68.03      7.16 o 
  -3  15   8      193.53      192.28     13.35 o 
  -2  15   8      251.41      243.89     11.28 o 
  -2  15   8      811.88      792.46     31.21 o 
  -1  15   8      345.15      370.09     19.60 o 
   0  15   8      112.99       99.29      7.87 o 
   1  15   8      108.53      110.34      8.53 o 
   2  15   8       79.22      100.21      8.22 o 
   2  15   8       24.53       31.55      7.06 o 
   3  15   8      349.44      356.78     15.07 o 
   3  15   8     1128.44     1120.50     28.22 o 
   4  15   8       63.48       54.72      9.06 o 
  -4  16   8      130.47      117.52     11.34 o 
  -3  16   8        2.78        2.51      4.01 o 
  -3  16   8        8.96        7.48      5.30 o 
  -2  16   8       64.32       62.87      6.65 o 
  -2  16   8      207.71      200.80     16.90 o 
  -1  16   8     1089.62     1105.13     39.10 o 
   0  16   8      140.55      146.54     11.97 o 
   1  16   8      337.68      343.31     13.11 o 
   2  16   8        6.28       -0.91      3.82 o 
   2  16   8       20.27       18.78      5.04 o 
   3  16   8      320.47      303.24     13.82 o 
   3  16   8       99.24       96.91     11.69 o 
   4  16   8      137.35      138.75     11.21 o 
  -4  17   8       31.11       38.58      9.37 o 
  -3  17   8       52.03       46.77      6.66 o 
  -3  17   8      168.03      176.89     16.97 o 
  -2  17   8      141.60      170.47     10.48 o 
  -2  17   8      457.26      477.43     23.81 o 
  -1  17   8      174.18      175.74     14.60 o 
   0  17   8       14.54       11.77      6.80 o 
   1  17   8      163.75      161.35     14.30 o 
   2  17   8      556.59      570.97     18.22 o 
   2  17   8      172.36      161.19     14.64 o 
   3  17   8      188.08      180.05     11.52 o 
   3  17   8       58.24       57.58      9.57 o 
   4  17   8        2.26       -0.79      4.11 o 
   4  17   8        0.70        6.20      6.08 o 
  -3  18   8      109.55      114.62     11.39 o 
  -3  18   8      353.76      380.88     22.38 o 
  -2  18   8      223.63      240.55     15.08 o 
  -2  18   8      722.18      817.43     33.73 o 
  -1  18   8      258.27      270.96     17.82 o 
   0  18   8       26.64       25.92      7.49 o 
   1  18   8      504.92      524.64     25.21 o 
   2  18   8      136.47      134.04     13.47 o 
   2  18   8      440.69      454.19     19.16 o 
   3  18   8       11.63       10.85      6.56 o 
   3  18   8       37.54       32.46      6.49 o 
  -3  19   8      374.11      404.53     18.84 o 
  -3  19   8     1208.12     1270.65     64.43 o 
  -2  19   8        2.02       -0.20      5.20 o 
  -2  19   8        6.53       -4.08      5.96 o 
  -1  19   8       67.47       76.72     12.19 o 
   0  19   8       28.94       45.78      8.38 o 
   1  19   8       71.67       68.30     12.27 o 
   2  19   8      274.54      277.13     16.24 o 
   2  19   8       85.01      100.32     12.22 o 
  -1  20   8      812.83      799.78     33.73 o 
   0  20   8       64.84       53.42      9.37 o 
   1  20   8      521.80      546.17     26.88 o 
  -7   1   9       43.13       51.11      6.58 o 
  -7   1   9      139.29      131.32     17.34 o 
  -6   1   9       28.63       35.26     11.11 o 
  -6   1   9        8.82        3.69      6.08 o 
  -5   1   9       20.57       16.25      7.01 o 
  -4   1   9     1944.89     2040.73     59.42 o 
  -3   1   9      666.65      691.69     20.17 o 
  -3   1   9      206.44      220.88      8.39 o 
  -2   1   9       90.02       81.95      5.14 o 
  -2   1   9      290.69      291.04      9.31 o 
  -1   1   9      478.64      469.54     12.50 o 
   0   1   9     2711.74     2747.10     50.21 o 
   1   1   9     1181.58     1158.44     24.20 o 
   2   1   9      208.61      228.14      7.98 o 
   2   1   9      673.67      669.82     16.12 o 
   3   1   9        1.22        7.66      2.67 o 
   3   1   9        0.38       -1.25      2.47 o 
   4   1   9      210.14      212.25     16.42 o 
   4   1   9      189.54      204.54     10.82 o 
   5   1   9     1318.66     1372.36     33.28 o 
   6   1   9      178.59      210.75     14.18 o 
   7   1   9       27.65       19.46      5.09 o 
   7   1   9        8.56        4.62      7.11 o 
  -7   2   9      412.19      416.05     13.11 o 
  -7   2   9     1331.08     1275.81     49.39 o 
  -6   2   9      510.75      507.22     26.79 o 
  -6   2   9      157.83      173.57     18.58 o 
  -5   2   9      503.55      432.43     21.49 o 
  -4   2   9     1117.89     1079.01     31.05 o 
  -4   2   9     3663.33     3632.57     96.78 o 
  -3   2   9     1430.50     1406.77     29.04 o 
  -3   2   9     4619.53     4671.44     96.63 o 
  -2   2   9       16.79       15.75      2.64 o 
  -2   2   9       54.21       48.95      4.38 o 
  -1   2   9      902.58      950.87     20.69 o 
   0   2   9    21695.37    21111.65    402.54 o 
   1   2   9     1816.10     1868.36     35.91 o 
   2   2   9        5.69        4.89      2.33 o 
   2   2   9        1.76        2.03      2.02 o 
   3   2   9       46.15       46.82      4.61 o 
   3   2   9       14.29       14.12      3.69 o 
   4   2   9     2124.30     2220.31     68.36 o 
   4   2   9     2107.35     2049.35     78.25 o 
   5   2   9     3050.07     3136.91     55.51 o 
   6   2   9      510.63      525.43     30.75 o 
   6   2   9      517.86      525.82     21.47 o 
   7   2   9        8.95        9.15      4.69 o 
   7   2   9        2.77        7.47      7.23 o 
  -7   3   9        1.79        0.66      3.52 o 
  -7   3   9        5.78        8.09      8.14 o 
  -6   3   9       29.76       31.65      9.47 o 
  -6   3   9      104.10      119.33     14.85 o 
  -5   3   9      510.69      520.21     24.32 o 
  -4   3   9     2320.43     2424.37     67.94 o 
  -4   3   9      828.76      922.85     41.27 o 
  -4   3   9      256.64      277.22     18.34 o 
  -3   3   9      199.36      195.43     10.50 o 
  -3   3   9      643.81      682.91     20.49 o 
  -2   3   9       63.24       69.57      4.59 o 
  -2   3   9      204.21      222.46      7.96 o 
  -1   3   9      151.66      157.47      7.15 o 
   0   3   9      929.09      994.36     21.21 o 
   1   3   9      260.86      245.71      8.77 o 
   2   3   9      202.30      198.52      7.37 o 
   2   3   9      653.29      682.82     16.26 o 
   3   3   9     1267.44     1360.63     34.80 o 
   3   3   9      392.48      404.12     13.92 o 
   4   3   9      117.08      144.68     15.96 o 
   4   3   9      119.23      129.87     12.08 o 
   5   3   9      425.18      446.53     14.23 o 
   6   3   9       33.13       21.44      9.33 o 
   6   3   9       28.37       31.84      9.80 o 
   7   3   9       10.70        6.32      6.73 o 
   7   3   9       34.56       19.26      5.06 o 
  -7   4   9       23.71       25.67      4.71 o 
  -7   4   9       76.57       94.19     14.51 o 
  -6   4   9       21.94       37.06      9.98 o 
  -6   4   9       92.74       96.48     14.22 o 
  -5   4   9      115.55       92.48     10.59 o 
  -4   4   9      758.31      813.95     37.91 o 
  -4   4   9     2448.82     2657.03    101.43 o 
  -4   4   9     3440.59     3503.25     93.47 o 
  -3   4   9      642.18      639.29     19.67 o 
  -3   4   9      198.86      186.42      9.68 o 
  -2   4   9      267.98      262.82     11.14 o 
  -2   4   9      865.40      876.74     19.61 o 
  -1   4   9     2110.28     2140.74     40.63 o 
   0   4   9     2244.17     2285.83     42.70 o 
   1   4   9     2279.12     2206.99     41.88 o 
   2   4   9        7.35       14.72      3.39 o 
   2   4   9       23.72       28.89      4.83 o 
   3   4   9       43.65       45.68      5.53 o 
   3   4   9       13.52       22.91      4.29 o 
   4   4   9     1858.12     1973.49     77.27 o 
   4   4   9     2569.69     2560.17     64.20 o 
   5   4   9       84.04       85.00      6.19 o 
   6   4   9       21.10       30.56      9.23 o 
   6   4   9        1.55       -4.27      6.30 o 
  -7   5   9       26.14       27.37      5.46 o 
  -7   5   9       84.43       61.58     11.92 o 
  -6   5   9       17.34        1.17      6.61 o 
  -6   5   9       56.22       81.76     13.21 o 
  -5   5   9      124.03      141.93     12.81 o 
  -4   5   9      606.30      633.82     26.42 o 
  -4   5   9      146.44      151.20     15.97 o 
  -4   5   9      472.90      550.41     29.81 o 
  -3   5   9      390.00      370.57     14.22 o 
  -3   5   9      120.77      118.27      7.47 o 
  -2   5   9        0.16       -2.04      2.24 o 
  -2   5   9        0.51       -2.51      2.51 o 
  -1   5   9      514.15      521.38     13.65 o 
   0   5   9     3688.23     3516.06     63.11 o 
   1   5   9     1616.45     1630.55     34.23 o 
   2   5   9       10.38        9.89      3.02 o 
   2   5   9       33.54       34.86      4.68 o 
   3   5   9      445.85      437.06     12.76 o 
   3   5   9      138.06      152.48      9.59 o 
   4   5   9     1520.83     1451.03     60.86 o 
   4   5   9     1653.43     1627.48     45.50 o 
   4   5   9      470.95      457.89     26.51 o 
   5   5   9     1275.70     1278.73     25.29 o 
   6   5   9      238.96      253.36     14.50 o 
   6   5   9       45.94       59.59     13.14 o 
  -7   6   9      346.32      322.38     13.48 o 
  -7   6   9     1118.36     1139.65     46.21 o 
  -6   6   9       94.11      120.28     15.19 o 
  -6   6   9       24.29       24.01      9.21 o 
  -5   6   9       46.08       44.49      9.07 o 
  -4   6   9     1507.86     1526.01     48.64 o 
  -4   6   9     1505.85     1530.65     65.00 o 
  -4   6   9      466.31      454.09     26.20 o 
  -3   6   9      361.64      366.40     11.96 o 
  -3   6   9     1167.86     1137.98     30.15 o 
  -2   6   9        1.24        2.94      2.84 o 
  -2   6   9        0.38       -1.54      2.25 o 
  -1   6   9      281.30      289.53      8.78 o 
   0   6   9     4724.24     4798.72     76.06 o 
   1   6   9      373.03      370.61     12.71 o 
   2   6   9       50.92       56.04      5.05 o 
   2   6   9       15.77       15.94      3.62 o 
   3   6   9       39.02       55.98      6.04 o 
   3   6   9      126.00      166.17      8.67 o 
   4   6   9      778.26      733.38     22.41 o 
   4   6   9      619.65      581.53     32.34 o 
   4   6   9      191.88      215.91     17.87 o 
   5   6   9     1664.95     1643.52     30.57 o 
   6   6   9       13.83       21.76      9.05 o 
   6   6   9        9.92       12.73      9.15 o 
  -7   7   9       51.97       47.75      7.51 o 
  -7   7   9      167.82      162.71     18.36 o 
  -6   7   9        9.06       -3.70     10.86 o 
  -6   7   9        0.57       -4.57      6.07 o 
  -5   7   9      227.74      234.17     12.31 o 
  -4   7   9     1119.19     1185.63     40.48 o 
  -4   7   9      987.35     1057.33     49.65 o 
  -4   7   9      305.75      349.40     22.98 o 
  -3   7   9      620.79      628.64     20.07 o 
  -3   7   9      192.23      181.94      8.81 o 
  -2   7   9       34.42       32.32      4.27 o 
  -2   7   9      111.15      117.22      8.59 o 
  -1   7   9      177.64      198.39      7.37 o 
   0   7   9      194.20      199.74      7.42 o 
   1   7   9       55.17       45.05      6.09 o 
   2   7   9      955.10      980.35     21.00 o 
   2   7   9      295.76      312.98     11.88 o 
   3   7   9      773.66      802.18     19.03 o 
   3   7   9      239.57      252.45     11.21 o 
   4   7   9       56.18       55.53     11.36 o 
   4   7   9      224.86      215.32     12.31 o 
   4   7   9      181.42      208.61     21.02 o 
   5   7   9       81.09       90.41      6.46 o 
   6   7   9      129.98      149.40     20.28 o 
   6   7   9      131.66      136.19     11.59 o 
  -6   8   9       77.36       75.98     14.68 o 
  -6   8   9      260.39      239.86     19.61 o 
  -5   8   9      264.66      250.68     13.04 o 
  -4   8   9     3032.26     3081.82     84.72 o 
  -4   8   9      883.01      777.53     38.50 o 
  -4   8   9     2851.53     2971.87    116.33 o 
  -3   8   9      293.65      307.92     11.07 o 
  -3   8   9      948.28      974.85     27.35 o 
  -2   8   9        4.89        3.54      3.38 o 
  -2   8   9        1.51       -0.29      2.37 o 
  -1   8   9     1850.93     1890.32     36.43 o 
   0   8   9       49.32       55.34      4.55 o 
   1   8   9     2919.97     2869.91     48.42 o 
   2   8   9       51.39       45.36      5.24 o 
   2   8   9      165.95      152.50      8.19 o 
   3   8   9       28.73       29.54      4.46 o 
   3   8   9        8.90        4.64      3.45 o 
   4   8   9     1797.21     1761.35     40.34 o 
   4   8   9     1703.99     1794.73     74.58 o 
   4   8   9      527.66      536.67     31.89 o 
   5   8   9      171.75      167.42      8.32 o 
   6   8   9       82.87       95.83     10.76 o 
   6   8   9       52.12       68.69     14.68 o 
  -6   9   9        5.62       23.42     10.25 o 
  -6   9   9       30.35       46.79     12.11 o 
  -5   9   9      269.23      299.86     14.61 o 
  -4   9   9      285.86      294.31     22.72 o 
  -4   9   9       88.52       99.45     14.31 o 
  -4   9   9      292.27      300.30     18.45 o 
  -3   9   9       55.75       57.44      5.82 o 
  -3   9   9      180.02      201.39     11.74 o 
  -2   9   9       50.93       38.88      4.65 o 
  -2   9   9      164.45      144.26      9.73 o 
  -1   9   9      265.72      246.74     11.02 o 
   0   9   9      173.30      172.98      7.22 o 
   1   9   9      236.49      232.37     10.25 o 
   2   9   9        1.03        0.32      2.84 o 
   2   9   9        3.33        0.55      2.60 o 
   3   9   9       50.60       41.02      5.09 o 
   3   9   9       15.67       12.08      4.20 o 
   4   9   9     1283.42     1198.76     35.39 o 
   4   9   9     1271.65     1152.67     53.87 o 
   4   9   9      393.78      396.92     27.28 o 
   5   9   9      117.64      129.70      7.69 o 
   6   9   9      278.19      303.19     13.56 o 
  -6  10   9        5.91        8.31     12.39 o 
  -5  10   9      229.68      239.83     13.34 o 
  -4  10   9       31.70       42.32     10.15 o 
  -4  10   9      123.60      113.27     12.33 o 
  -4  10   9      102.38      104.25     16.52 o 
  -3  10   9       92.59       89.09      7.10 o 
  -3  10   9      299.01      280.66     13.64 o 
  -2  10   9      142.13      132.08      7.80 o 
  -2  10   9      458.97      461.76     20.76 o 
  -1  10   9      198.90      202.02     10.32 o 
   0  10   9       56.57       76.67      5.82 o 
   1  10   9      628.03      595.22     16.98 o 
   2  10   9       13.63       14.80      5.17 o 
   2  10   9       44.01       50.40      5.22 o 
   3  10   9      118.27      105.72      7.60 o 
   3  10   9       36.62       40.26      6.02 o 
   4  10   9      172.09      170.06     11.27 o 
   4  10   9        2.35        5.82      7.24 o 
   5  10   9      111.00      124.28      8.33 o 
   6  10   9       12.35        5.95      7.74 o 
  -6  11   9      239.94      198.22     18.74 o 
  -5  11   9      194.60      195.41     12.26 o 
  -4  11   9      184.82      193.07     15.24 o 
  -4  11   9      177.62      173.38     21.15 o 
  -3  11   9     2136.54     2089.85     50.03 o 
  -3  11   9      661.61      642.22     19.06 o 
  -2  11   9       82.42       90.30      7.39 o 
  -2  11   9      266.16      252.03     15.25 o 
  -1  11   9      255.91      267.97     15.52 o 
   0  11   9        2.38        5.79      3.48 o 
   1  11   9      823.30      840.81     21.56 o 
   2  11   9      454.54      419.65     19.07 o 
   2  11   9     1467.85     1530.85     33.60 o 
   3  11   9      418.05      414.26     14.81 o 
   3  11   9      129.46      142.05     12.82 o 
   4  11   9      262.77      280.47     13.61 o 
   4  11   9       26.05       55.52     13.12 o 
   5  11   9      290.79      292.15     12.15 o 
  -6  12   9      168.13      180.27     11.36 o 
  -6  12   9      542.95      584.02     23.66 o 
  -5  12   9      134.72      140.92     10.76 o 
  -4  12   9      494.97      455.26     31.58 o 
  -4  12   9      502.55      504.10     24.27 o 
  -3  12   9      887.51      872.75     33.20 o 
  -3  12   9      274.83      289.87     13.18 o 
  -2  12   9      661.61      698.85     28.07 o 
  -2  12   9      204.88      201.12     10.36 o 
  -1  12   9     2417.92     2345.16     66.59 o 
   0  12   9      232.55      241.51      9.67 o 
   1  12   9     4396.73     4371.21     78.99 o 
   2  12   9       62.08       64.28      8.98 o 
   2  12   9      200.48      209.62     11.40 o 
   3  12   9      159.03      151.40     13.54 o 
   3  12   9      513.56      524.05     17.24 o 
   4  12   9      323.57      312.73     25.51 o 
   4  12   9     1060.58     1039.51     27.90 o 
   5  12   9      133.04      132.16      8.93 o 
  -5  13   9      859.15      937.25     29.70 o 
  -4  13   9      215.62      182.72     21.56 o 
  -4  13   9      168.54      187.43     23.44 o 
  -3  13   9        0.04        2.22      5.44 o 
  -3  13   9        0.01       -1.60      3.41 o 
  -2  13   9       84.07       80.72      7.22 o 
  -2  13   9      271.50      230.57     17.38 o 
  -1  13   9     1798.61     1644.08     51.07 o 
   0  13   9      767.39      761.04     22.24 o 
   1  13   9      621.98      635.76     18.22 o 
   2  13   9       19.72       19.48      5.93 o 
   2  13   9       63.67       58.07      6.50 o 
   3  13   9       53.74       63.49      7.29 o 
   3  13   9       16.64       14.07      5.69 o 
   4  13   9     1120.39     1086.53     28.94 o 
   4  13   9      334.55      359.80     28.27 o 
   5  13   9      229.75      229.49     11.43 o 
  -5  14   9      265.29      259.03     17.82 o 
  -4  14   9      192.34      265.39     28.52 o 
  -4  14   9      207.53      223.00     23.57 o 
  -3  14   9       48.34       40.91      8.96 o 
  -3  14   9       14.97       10.24      4.41 o 
  -2  14   9        1.93        5.34      3.92 o 
  -2  14   9        6.22       15.59      6.67 o 
  -1  14   9      405.38      398.66     20.54 o 
   0  14   9     1597.36     1485.50     36.34 o 
   1  14   9      422.49      424.14     14.97 o 
   2  14   9        0.98       -4.00      4.00 o 
   2  14   9        3.16       10.76      4.15 o 
   3  14   9      561.88      600.11     19.07 o 
   3  14   9      173.99      183.03     15.34 o 
   4  14   9       80.88       86.95      9.66 o 
  -5  15   9        2.26       -0.09      5.13 o 
  -4  15   9       21.16       18.30     10.36 o 
  -3  15   9      147.17      164.14     10.90 o 
  -3  15   9      475.27      504.02     24.76 o 
  -2  15   9       45.07       38.50      5.71 o 
  -2  15   9      145.56      142.92     14.63 o 
  -1  15   9       59.01       73.67     11.07 o 
   0  15   9        6.20        2.43      4.27 o 
   1  15   9      154.45      141.30      9.58 o 
   2  15   9      496.96      515.88     17.07 o 
   2  15   9      153.89      161.61     14.42 o 
   3  15   9        8.19       10.14      5.43 o 
   3  15   9       26.45       31.74      5.93 o 
   4  15   9        8.91       37.77     12.80 o 
   4  15   9      466.00      478.83     18.48 o 
  -4  16   9      102.69      140.28     15.10 o 
  -3  16   9      170.93      192.59     11.76 o 
  -3  16   9      551.99      601.91     28.05 o 
  -2  16   9      136.24      131.33      9.51 o 
  -2  16   9      439.97      452.34     23.19 o 
  -1  16   9      500.70      481.38     23.68 o 
   0  16   9       82.90       81.67      9.77 o 
   1  16   9      483.07      509.61     19.19 o 
   2  16   9      211.57      213.72     12.32 o 
   2  16   9       65.51       49.25      8.47 o 
   3  16   9      197.61      190.14     12.12 o 
   3  16   9       61.19       60.35      9.85 o 
   4  16   9        1.08       -0.69      4.19 o 
   4  16   9        0.33        6.56      6.18 o 
  -3  17   9       31.39       26.68      5.70 o 
  -3  17   9      101.37       91.75     12.85 o 
  -2  17   9      189.86      165.89     10.64 o 
  -2  17   9      613.13      588.23     27.78 o 
  -1  17   9      759.86      751.56     31.20 o 
   0  17   9      228.97      221.41     15.11 o 
   1  17   9      982.36     1052.00     30.33 o 
   2  17   9        1.47       -0.23      3.84 o 
   2  17   9        0.46        8.19      5.32 o 
   3  17   9       52.12       41.91      6.70 o 
   3  17   9       16.14       14.22      6.58 o 
  -3  18   9        1.56        3.87      4.34 o 
  -3  18   9        5.04       14.86      7.69 o 
  -2  18   9      674.81      687.55     30.99 o 
  -2  18   9      208.96      210.58     14.44 o 
  -1  18   9      103.67       93.03     12.50 o 
   0  18   9      242.07      230.91     15.97 o 
   1  18   9       77.14       78.12     11.68 o 
   2  18   9      158.94      145.29     14.49 o 
   2  18   9      513.28      527.92     20.38 o 
  -2  19   9      129.63      136.04     15.42 o 
  -2  19   9       40.14       41.19      9.01 o 
  -1  19   9      116.79      119.44     14.96 o 
   0  19   9       75.43      103.80     12.15 o 
   1  19   9       99.57      107.58     13.82 o 
  -7   0  10      636.94      658.53     26.30 o 
  -7   0  10     2056.88     2048.72     98.10 o 
  -6   0  10       62.51       59.27     15.20 o 
  -6   0  10      201.88      179.83     24.99 o 
  -5   0  10      114.87      136.90     19.49 o 
  -5   0  10       35.57       54.34      7.73 o 
  -4   0  10     1939.35     1866.48     53.81 o 
  -4   0  10     6262.77     6403.07    228.37 o 
  -3   0  10      756.23      787.64     26.68 o 
  -3   0  10     2442.09     2532.14     99.59 o 
  -2   0  10      642.69      662.04     23.44 o 
  -2   0  10      199.02      189.61     10.42 o 
  -1   0  10     1916.55     1919.26     52.76 o 
   0   0  10      497.12      549.46     19.98 o 
   1   0  10     5500.87     5363.14    133.41 o 
   2   0  10      161.21      164.40      9.89 o 
   2   0  10      520.60      502.88     19.54 o 
   3   0  10        6.80        3.58      5.55 o 
   3   0  10       21.97       23.78      5.62 o 
   4   0  10     3494.74     3504.55     93.52 o 
   4   0  10     1082.19     1085.34     52.31 o 
   5   0  10      383.99      373.48     28.23 o 
   5   0  10     1240.03     1079.01     59.61 o 
   6   0  10       73.50       48.62     17.34 o 
   6   0  10      237.34      223.98     21.43 o 
  -7   1  10        4.52       15.23      9.11 o 
  -7   1  10        1.40        0.05      4.07 o 
  -6   1  10      168.30      161.62     16.47 o 
  -5   1  10      408.87      398.82     21.30 o 
  -4   1  10       20.60       31.80      4.90 o 
  -4   1  10      125.20      130.20     12.91 o 
  -3   1  10       23.26       27.68      3.71 o 
  -3   1  10       75.11       76.26      7.11 o 
  -2   1  10     1409.78     1442.12     29.79 o 
  -2   1  10      436.56      408.78     11.43 o 
  -1   1  10        9.26       18.20      4.41 o 
   0   1  10      330.88      320.13      9.81 o 
   1   1  10        9.30        5.90      4.16 o 
   2   1  10       18.56       18.45      3.21 o 
   2   1  10       59.95       54.28      4.90 o 
   3   1  10        0.69        0.30      3.47 o 
   3   1  10        2.24        2.12      2.69 o 
   4   1  10     1135.41     1093.51     31.30 o 
   5   1  10        2.38        3.37      6.84 o 
   6   1  10       65.47       68.06     10.69 o 
  -7   2  10      165.26      178.84     19.92 o 
  -7   2  10       51.17       40.42      6.29 o 
  -6   2  10      181.48      183.00     17.34 o 
  -6   2  10        7.23       12.59      7.18 o 
  -5   2  10      971.60      988.28     36.90 o 
  -4   2  10      707.33      760.74     29.29 o 
  -3   2  10       56.47       78.30      7.25 o 
  -3   2  10       17.49       21.82      3.45 o 
  -2   2  10        2.40        2.27      2.01 o 
  -2   2  10        7.75        5.76      2.58 o 
  -1   2  10      256.36      245.87      9.13 o 
   0   2  10     1512.87     1517.21     30.32 o 
   1   2  10      232.14      233.10      8.84 o 
   2   2  10        1.31        2.82      2.47 o 
   2   2  10        4.24        4.83      2.60 o 
   3   2  10       66.02       71.02      6.71 o 
   3   2  10      213.20      204.28     11.30 o 
   4   2  10      188.96      223.54     17.38 o 
   4   2  10      189.53      224.18     17.48 o 
   5   2  10      348.35      361.39     12.73 o 
   6   2  10      183.17      175.01     14.17 o 
  -7   3  10        0.51        2.94      3.62 o 
  -7   3  10        1.63        6.14      7.97 o 
  -6   3  10       24.16       18.35     11.99 o 
  -6   3  10        4.76       -3.03      6.07 o 
  -5   3  10      136.69      164.37     13.98 o 
  -4   3  10       43.22       44.65      9.94 o 
  -4   3  10        2.16       10.17      5.58 o 
  -3   3  10      172.42      194.12     10.90 o 
  -3   3  10       53.39       55.13      6.52 o 
  -2   3  10       36.49       33.16      3.69 o 
  -2   3  10      117.85      130.14      8.94 o 
  -1   3  10      490.33      472.13     13.27 o 
   0   3  10       13.73       25.43      3.73 o 
   1   3  10      476.58      488.25     13.43 o 
   2   3  10       87.95       83.67      6.83 o 
   2   3  10      284.03      274.64     11.76 o 
   3   3  10       17.50       14.34      4.11 o 
   3   3  10       56.53       45.44      6.27 o 
   4   3  10      413.23      397.98     19.62 o 
   4   3  10      332.82      298.62     20.60 o 
   5   3  10      154.70      160.45      9.93 o 
   6   3  10       34.23       38.90     10.89 o 
   6   3  10      148.86      127.44     12.25 o 
  -7   4  10      118.00      119.03      8.20 o 
  -7   4  10      381.06      396.87     29.30 o 
  -6   4  10       63.63       67.08     13.39 o 
  -6   4  10       19.55       22.88      9.36 o 
  -5   4  10       85.10       84.82     10.57 o 
  -4   4  10     2873.27     2912.95     65.33 o 
  -4   4  10      711.57      733.76     34.96 o 
  -3   4  10      848.69      839.46     22.52 o 
  -3   4  10     2740.70     2873.42     63.76 o 
  -2   4  10      296.11      288.17     11.99 o 
  -2   4  10       91.69       89.98      7.58 o 
  -1   4  10     4114.83     4107.37     73.58 o 
   0   4  10     1524.41     1545.02     30.98 o 
   1   4  10     8659.60     8251.95    166.32 o 
   2   4  10      113.90      120.26      8.15 o 
   2   4  10      367.81      372.03     14.12 o 
   3   4  10       12.28       12.29      3.63 o 
   3   4  10        3.80        2.99      3.34 o 
   4   4  10     1624.00     1573.98     45.10 o 
   4   4  10     1568.78     1612.88     66.12 o 
   5   4  10      824.47      780.77     23.46 o 
   6   4  10      509.43      464.37     19.63 o 
   6   4  10      290.31      333.42     24.97 o 
  -7   5  10        9.71       11.34      5.37 o 
  -7   5  10       31.35       30.36     10.33 o 
  -6   5  10      193.02      199.71     21.62 o 
  -6   5  10      637.54      619.15     30.58 o 
  -5   5  10      912.11      866.64     34.09 o 
  -4   5  10      428.21      649.71     34.02 o 
  -4   5  10      899.16      893.57     33.30 o 
  -3   5  10      181.63      166.14      8.65 o 
  -3   5  10      586.56      574.34     18.98 o 
  -2   5  10     1206.97     1207.02     30.91 o 
  -2   5  10      373.76      358.99     12.96 o 
  -1   5  10      402.05      402.84     12.23 o 
   0   5  10     1480.22     1414.30     28.96 o 
   1   5  10      371.78      367.91     14.43 o 
   2   5  10       67.48       58.92      5.98 o 
   2   5  10       20.90       20.91      4.20 o 
   3   5  10      747.65      703.16     19.97 o 
   3   5  10      231.52      248.84     11.22 o 
   4   5  10      580.49      588.63     32.17 o 
   4   5  10      612.16      598.89     24.51 o 
   5   5  10       59.14       55.02      5.61 o 
   6   5  10       66.28       70.35     10.62 o 
   6   5  10       56.57       62.61     13.36 o 
  -6   6  10       15.68       13.41     11.98 o 
  -6   6  10        3.90        2.46      7.53 o 
  -5   6  10      807.80      789.20     32.08 o 
  -4   6  10      158.61      152.15     16.47 o 
  -4   6  10      704.09      690.77     28.63 o 
  -4   6  10      512.21      562.95     31.48 o 
  -3   6  10     1982.14     1898.33     45.37 o 
  -3   6  10      613.80      633.95     16.86 o 
  -2   6  10      273.02      251.74      9.76 o 
  -2   6  10      881.66      906.66     25.09 o 
  -1   6  10      571.20      560.17     13.57 o 
   0   6  10     5050.19     4833.10     87.54 o 
   1   6  10      852.28      855.74     21.75 o 
   2   6  10       33.87       36.94      5.11 o 
   2   6  10      109.37      123.66      7.31 o 
   3   6  10       91.39       92.95      6.97 o 
   3   6  10       28.30       34.33      5.36 o 
   4   6  10      339.42      341.32     18.27 o 
   4   6  10      299.51      332.32     23.57 o 
   4   6  10       92.75       98.13     14.28 o 
   5   6  10     1425.61     1433.08     28.16 o 
   6   6  10       29.86       21.47     10.05 o 
   6   6  10        2.94        7.11      8.54 o 
  -6   7  10       45.70       44.84     12.11 o 
  -6   7  10        1.69        2.50      6.99 o 
  -5   7  10       66.74       63.70      9.81 o 
  -4   7  10      196.47      183.43     14.70 o 
  -4   7  10      140.29      171.99     18.78 o 
  -4   7  10       43.44       40.88      9.26 o 
  -3   7  10        2.45        1.54      2.81 o 
  -3   7  10        7.90        1.06      3.63 o 
  -2   7  10        1.04       -2.00      2.75 o 
  -2   7  10        3.37        7.36      3.71 o 
  -1   7  10       38.78       52.74      8.45 o 
   0   7  10       67.99       71.67      5.20 o 
   1   7  10      124.30      113.19      8.13 o 
   2   7  10        0.13        4.19      3.21 o 
   2   7  10        0.43        2.62      2.82 o 
   3   7  10        4.38       -0.90      3.28 o 
   3   7  10       14.15       11.10      3.68 o 
   4   7  10      975.01      880.11     22.35 o 
   4   7  10       38.54       93.56     13.87 o 
   5   7  10      472.23      476.78     14.06 o 
   6   7  10       32.64       33.08     12.10 o 
   6   7  10        6.08        2.42      7.95 o 
  -6   8  10      115.42      109.64     15.98 o 
  -6   8  10       30.74       31.34     10.39 o 
  -5   8  10       66.14       61.65      7.74 o 
  -4   8  10      828.69      816.83     31.65 o 
  -4   8  10       93.22      109.98     14.43 o 
  -4   8  10      301.03      487.40     30.38 o 
  -3   8  10      210.56      207.56      9.95 o 
  -3   8  10      679.96      673.56     21.75 o 
  -2   8  10        0.51       -0.29      3.15 o 
  -2   8  10        0.16       -1.55      2.62 o 
  -1   8  10      147.38      158.46     11.89 o 
   0   8  10        6.30        7.46      3.58 o 
   1   8  10      382.72      394.24     13.80 o 
   2   8  10       22.36       29.34      4.37 o 
   2   8  10        6.92        7.86      3.67 o 
   3   8  10       11.59        8.86      4.05 o 
   3   8  10       37.42       31.21      4.69 o 
   4   8  10      194.53      182.62      9.95 o 
   4   8  10       51.18       42.53     10.98 o 
   5   8  10       65.90       58.69      6.19 o 
   6   8  10      758.60      710.76     28.65 o 
   6   8  10      356.78      386.10     28.75 o 
  -6   9  10      870.66      903.40     39.00 o 
  -5   9  10      195.39      187.70     12.12 o 
  -4   9  10       37.99       23.70      9.65 o 
  -4   9  10      431.77      406.41     20.94 o 
  -3   9  10        0.73        2.82      3.24 o 
  -3   9  10        2.35        4.79      4.16 o 
  -2   9  10      685.65      655.86     16.81 o 
  -2   9  10     2214.17     2103.07     61.52 o 
  -1   9  10       39.13       30.01      6.61 o 
   0   9  10      837.41      803.45     17.74 o 
   1   9  10       59.18       62.64      6.42 o 
   2   9  10       13.89        1.42      3.14 o 
   2   9  10        4.30        3.01      3.91 o 
   3   9  10      270.79      282.92     11.26 o 
   3   9  10       83.85       87.96      8.11 o 
   4   9  10     1186.25     1217.71     30.53 o 
   4   9  10      363.29      356.38     25.89 o 
   5   9  10       15.57       10.93      4.67 o 
  -6  10  10       26.75       30.88     12.82 o 
  -5  10  10      152.77      139.75     10.76 o 
  -4  10  10      533.60      487.18     24.28 o 
  -4  10  10      531.25      523.10     32.95 o 
  -3  10  10      541.23      501.29     15.01 o 
  -3  10  10     1747.82     1687.19     42.50 o 
  -2  10  10      130.03      149.38      8.65 o 
  -2  10  10      419.91      441.32     20.81 o 
  -1  10  10       75.88       72.75     10.03 o 
   0  10  10     4940.65     4727.83     83.74 o 
   1  10  10      228.56      237.41     10.95 o 
   2  10  10      189.87      183.28     13.03 o 
   2  10  10      613.14      679.23     17.27 o 
   3  10  10       77.57       82.00     10.08 o 
   3  10  10      250.48      245.31     11.29 o 
   4  10  10      405.45      377.85     15.74 o 
   4  10  10       95.82       75.65     14.70 o 
   5  10  10      678.82      663.43     17.70 o 
  -5  11  10      149.89      157.75     11.52 o 
  -4  11  10      576.92      601.57     36.96 o 
  -4  11  10      602.97      605.99     27.63 o 
  -3  11  10       26.64       19.18      5.14 o 
  -3  11  10       86.02       92.91     11.42 o 
  -2  11  10      100.63      103.39      8.15 o 
  -2  11  10      324.97      333.03     18.33 o 
  -1  11  10       47.81       44.64      9.21 o 
   0  11  10     2058.93     1999.69     45.55 o 
   1  11  10       57.42       54.17      7.16 o 
   2  11  10      208.61      207.35     15.30 o 
   2  11  10      673.66      646.06     16.93 o 
   3  11  10      150.62      124.35     12.25 o 
   3  11  10      486.39      440.12     14.14 o 
   4  11  10      372.50      396.22     16.28 o 
   4  11  10       52.49       82.14     15.27 o 
   5  11  10      232.00      238.63     11.45 o 
  -5  12  10       49.80       45.09      8.14 o 
  -4  12  10      374.19      369.05     29.52 o 
  -3  12  10       10.99        8.08      3.72 o 
  -3  12  10       35.48       35.03      7.78 o 
  -2  12  10        0.83        0.92      3.18 o 
  -2  12  10        2.69        2.69      5.23 o 
  -1  12  10       62.27       53.72     10.04 o 
   0  12  10       32.94       24.29      5.01 o 
   1  12  10       29.32       33.02      6.76 o 
   2  12  10       18.68       14.30      4.41 o 
   2  12  10        5.78        3.91      4.68 o 
   3  12  10        0.25        6.07      4.85 o 
   3  12  10        0.81       -0.69      3.61 o 
   4  12  10       21.91       24.30     10.70 o 
   4  12  10      304.63      281.65     14.10 o 
   5  12  10       41.99       45.30      6.58 o 
  -5  13  10      165.55      179.17     15.71 o 
  -4  13  10      463.82      492.71     34.70 o 
  -3  13  10        0.22        0.94      3.75 o 
  -3  13  10        0.72       -0.52      4.70 o 
  -2  13  10      644.43      601.64     26.59 o 
  -2  13  10      199.56      220.93     11.82 o 
  -1  13  10      220.60      206.77     14.96 o 
   0  13  10      108.77      103.88      8.07 o 
   1  13  10      486.20      485.12     16.04 o 
   2  13  10      143.61      145.06     13.30 o 
   2  13  10      463.76      441.42     15.52 o 
   3  13  10      198.81      223.85     13.05 o 
   3  13  10       61.56       75.13     10.40 o 
   4  13  10       79.25       73.59      9.55 o 
   4  13  10       14.35       22.56     11.20 o 
  -4  14  10      232.28      252.04     27.35 o 
  -4  14  10      235.05      256.13     26.17 o 
  -3  14  10      153.29      156.45     10.69 o 
  -3  14  10      495.04      516.57     25.63 o 
  -2  14  10      322.64      314.18     13.58 o 
  -2  14  10     1041.92     1075.10     39.34 o 
  -1  14  10      213.72      207.51     15.57 o 
   0  14  10      950.65      844.54     31.63 o 
   1  14  10      117.28      116.71     10.28 o 
   2  14  10      543.85      517.91     23.42 o 
   2  14  10     1756.27     1675.44     37.35 o 
   3  14  10      492.65      487.16     17.20 o 
   3  14  10      152.55      136.43     13.80 o 
   4  14  10      221.31      221.67     13.19 o 
  -4  15  10     1420.89     1440.04     71.63 o 
  -4  15  10     1411.99     1323.80     67.38 o 
  -3  15  10      292.15      316.51     21.29 o 
  -3  15  10       90.47       82.54      8.17 o 
  -2  15  10      109.11       99.99     12.51 o 
  -2  15  10       33.79       24.78      5.20 o 
  -1  15  10       44.46       37.76      9.91 o 
  -1  15  10       13.66       16.08     10.25 o 
   0  15  10      800.95      711.66     28.92 o 
   1  15  10       14.74        4.89      8.64 o 
   1  15  10        1.08        4.86      8.51 o 
   2  15  10      805.67      827.03     23.03 o 
   2  15  10      249.49      252.43     18.19 o 
   3  15  10      136.27      145.97     14.46 o 
   3  15  10      440.07      451.49     16.94 o 
   4  15  10       31.39       38.79      7.69 o 
  -3  16  10       55.45       71.73     11.84 o 
  -3  16  10       17.17       11.38      4.51 o 
  -2  16  10       23.47       23.48      5.25 o 
  -2  16  10       75.79       75.66     11.53 o 
  -1  16  10      147.36      151.86     22.27 o 
  -1  16  10      552.72      490.08     24.50 o 
   0  16  10       59.84       68.84      9.63 o 
   1  16  10      395.50      383.49     19.76 o 
   1  16  10      248.13      279.61     29.56 o 
   2  16  10       39.85       37.75      7.87 o 
   2  16  10      128.68      119.09      9.59 o 
   3  16  10       85.27       84.82      8.72 o 
   3  16  10       26.40       18.97      7.33 o 
  -3  17  10        0.03       -1.61      4.38 o 
  -3  17  10        0.10        5.70      6.93 o 
  -2  17  10       15.45       17.72      5.03 o 
  -2  17  10       49.89       51.50     10.62 o 
  -1  17  10       18.44       30.69     10.73 o 
  -1  17  10        5.58       -7.21      7.21 o 
   0  17  10        7.98        2.65      6.75 o 
   1  17  10        6.94        6.34      9.05 o 
   1  17  10        1.36        3.00     10.20 o 
   2  17  10       73.76       72.88      9.03 o 
   2  17  10       22.84        7.45      6.13 o 
  -2  18  10      484.99      514.77     26.41 o 
  -2  18  10      150.18      128.72     11.16 o 
  -1  18  10       61.53       32.62     12.99 o 
  -1  18  10      199.60      198.86     17.29 o 
   0  18  10      173.06      211.36     15.73 o 
   1  18  10        2.88       21.04     12.22 o 
   1  18  10       64.41       70.47     16.56 o 
  -6   1  11       22.61       39.54     12.93 o 
  -5   1  11        4.65        6.04      6.45 o 
  -4   1  11      435.76      434.48     21.58 o 
  -3   1  11       68.82       71.72      5.68 o 
  -3   1  11      222.25      223.36     16.80 o 
  -2   1  11       39.30       38.21      4.59 o 
  -2   1  11       12.17       14.48      2.96 o 
  -1   1  11       57.79       57.21      5.74 o 
   0   1  11       15.25       13.44      3.64 o 
   1   1  11       67.33       69.07      6.00 o 
   2   1  11       50.61       46.30      4.75 o 
   2   1  11      163.44      141.39      7.71 o 
   3   1  11      128.34      128.37      9.77 o 
   3   1  11       39.74       54.83      7.85 o 
   4   1  11       92.95       74.65     12.86 o 
   4   1  11       86.33       76.17     11.63 o 
   5   1  11       40.89       54.66      9.58 o 
   6   1  11      230.29      176.17     15.18 o 
  -6   2  11      559.78      524.55     28.73 o 
  -5   2  11      399.12      385.77     21.59 o 
  -4   2  11       60.37       64.89     10.72 o 
  -4   2  11        0.58       19.35      7.15 o 
  -3   2  11     2637.27     2690.24     60.52 o 
  -3   2  11      816.67      810.66     24.15 o 
  -2   2  11     3400.60     3596.95     76.71 o 
  -2   2  11     1053.04     1029.40     22.83 o 
  -1   2  11      331.93      335.51     11.27 o 
   0   2  11     2605.24     2463.99     46.96 o 
   1   2  11      744.94      791.09     19.33 o 
   2   2  11     2196.32     2187.08     51.15 o 
   2   2  11      680.12      698.59     20.23 o 
   3   2  11      117.54      134.05     11.76 o 
   3   2  11      379.56      390.93     15.52 o 
   4   2  11       73.68       64.27      8.56 o 
   5   2  11     1202.70     1243.76     40.09 o 
   6   2  11      597.58      570.37     23.88 o 
  -6   3  11      380.77      320.26     22.86 o 
  -6   3  11      114.63      119.93     16.11 o 
  -5   3  11      237.39      250.19     17.13 o 
  -4   3  11      362.72      365.27     20.07 o 
  -4   3  11       80.41      110.00     13.74 o 
  -3   3  11      286.65      285.38     13.11 o 
  -3   3  11      925.67      973.81     27.43 o 
  -2   3  11        0.02       -2.66      2.68 o 
  -2   3  11        0.06       -1.23      3.17 o 
  -1   3  11      269.62      272.23     10.17 o 
   0   3  11       24.65       20.09      3.76 o 
   1   3  11      614.98      577.45     15.65 o 
   2   3  11      222.61      220.91     11.93 o 
   2   3  11       68.93       74.94      6.94 o 
   3   3  11       47.24       56.50      7.23 o 
   3   3  11       14.63       17.68      4.36 o 
   4   3  11        5.45        5.11      6.51 o 
   5   3  11      663.50      664.13     21.66 o 
   6   3  11      250.53      270.06     16.34 o 
  -6   4  11      219.12      223.28     22.20 o 
  -6   4  11      797.51      775.28     35.14 o 
  -5   4  11      255.86      273.10     17.85 o 
  -4   4  11      664.10      693.15     28.52 o 
  -4   4  11       55.22       60.85     10.64 o 
  -3   4  11      597.75      640.86     20.84 o 
  -3   4  11      185.10      176.31     10.14 o 
  -2   4  11      727.05      735.42     22.03 o 
  -2   4  11      225.14      206.77     11.20 o 
  -1   4  11     2248.08     2243.88     43.67 o 
   0   4  11      246.85      251.26      9.19 o 
   1   4  11     1726.35     1772.98     42.75 o 
   2   4  11     1397.41     1257.52     33.18 o 
   2   4  11      432.73      400.92     14.38 o 
   3   4  11        0.54        8.61      4.07 o 
   3   4  11        1.73        2.18      3.49 o 
   4   4  11       92.64       81.51      8.59 o 
   5   4  11      304.63      311.88     14.31 o 
   6   4  11      973.95      892.04     28.80 o 
   6   4  11      339.25      581.11     34.94 o 
  -6   5  11       48.88       61.37     12.99 o 
  -6   5  11        9.71       19.77      9.14 o 
  -5   5  11       27.05       42.19      8.76 o 
  -4   5  11      282.03      258.47     16.90 o 
  -4   5  11       31.67       36.87      8.97 o 
  -3   5  11       26.28       17.43      4.76 o 
  -3   5  11       84.87       86.51      8.41 o 
  -2   5  11       17.69       20.63      4.56 o 
  -2   5  11        5.48       -0.69      3.31 o 
  -1   5  11        9.27        3.15      5.78 o 
   0   5  11       20.88        8.14      4.31 o 
   1   5  11       27.74       32.78      8.44 o 
   2   5  11        1.83        4.64      3.67 o 
   2   5  11        0.57       -1.60      3.01 o 
   3   5  11       25.87       20.69      4.90 o 
   3   5  11       83.56       96.66      8.33 o 
   4   5  11        2.42        5.32      6.80 o 
   5   5  11        9.26       11.16      5.11 o 
   6   5  11       40.71       43.78     10.97 o 
   6   5  11       16.60       40.57     11.66 o 
  -6   6  11       26.91       11.01      8.19 o 
  -6   6  11       87.83      119.71     16.27 o 
  -5   6  11      558.03      524.59     25.69 o 
  -4   6  11      221.60      227.67     16.99 o 
  -4   6  11       39.90       37.61      9.38 o 
  -4   6  11      128.86      140.05     16.69 o 
  -3   6  11      220.90      213.05     10.14 o 
  -3   6  11      713.34      725.56     22.82 o 
  -2   6  11     1286.79     1295.36     33.47 o 
  -2   6  11      398.47      417.98     14.50 o 
  -1   6  11      222.16      248.71     14.88 o 
   0   6  11      876.18      894.41     21.96 o 
   1   6  11      696.02      751.42     20.62 o 
   2   6  11      588.29      604.72     18.95 o 
   2   6  11     1899.76     1814.26     39.52 o 
   3   6  11      159.67      152.33      9.04 o 
   3   6  11       49.44       49.02      6.41 o 
   4   6  11      157.54      147.49     10.80 o 
   5   6  11     1267.21     1329.21     30.30 o 
   6   6  11      248.47      258.47     26.21 o 
  -6   7  11       26.56       35.35     10.77 o 
  -6   7  11       87.65       85.80     14.88 o 
  -5   7  11      361.27      364.09     21.17 o 
  -4   7  11     2785.19     2820.38     80.53 o 
  -4   7  11     2746.65     2601.75    103.69 o 
  -3   7  11       78.90       84.96      8.45 o 
  -3   7  11       24.43       19.04      4.33 o 
  -2   7  11       84.47       92.29      7.01 o 
  -2   7  11      272.78      262.30     12.23 o 
  -1   7  11      926.92     1008.21     34.57 o 
   0   7  11     1240.10     1270.77     28.67 o 
   1   7  11     1191.60     1286.82     30.07 o 
   2   7  11     2847.66     2802.31     49.26 o 
   2   7  11      881.81      894.04     24.95 o 
   3   7  11       84.00       68.54      6.48 o 
   3   7  11       26.01       19.29      4.85 o 
   4   7  11       84.96       85.37      8.21 o 
   5   7  11      343.08      359.15     12.51 o 
  -6   8  11     1408.08     1355.86     50.85 o 
  -6   8  11      401.82      526.12     33.42 o 
  -5   8  11       24.68       28.97      8.25 o 
  -4   8  11       94.42      142.65     17.98 o 
  -4   8  11      145.61      147.03     14.01 o 
  -3   8  11      153.92      159.79      9.53 o 
  -3   8  11      497.06      510.79     18.69 o 
  -2   8  11       95.10       82.92      6.74 o 
  -2   8  11      307.10      349.95     18.04 o 
  -1   8  11     1237.74     1226.34     40.17 o 
   0   8  11      469.41      438.36     12.28 o 
   1   8  11     2214.70     2216.79     46.06 o 
   2   8  11      795.01      799.03     19.26 o 
   2   8  11      246.19      251.12     14.51 o 
   3   8  11      126.85      119.31      8.25 o 
   3   8  11       39.28       37.44      6.12 o 
   4   8  11      299.27      282.26     12.38 o 
   4   8  11       92.52      108.24     16.41 o 
   5   8  11      274.21      299.36     11.76 o 
  -6   9  11      507.61      485.28     27.78 o 
  -5   9  11       29.07       25.56      8.76 o 
  -4   9  11      405.54      420.79     21.79 o 
  -3   9  11        0.16        1.42      3.06 o 
  -3   9  11        0.50        4.50      4.25 o 
  -2   9  11      247.04      265.85     10.96 o 
  -2   9  11      797.77      741.64     29.06 o 
  -1   9  11        7.45       -7.82      7.82 o 
   0   9  11      260.16      237.81     10.06 o 
   1   9  11       21.34       26.80      6.16 o 
   2   9  11       96.82      105.48      7.50 o 
   2   9  11       29.98       27.01      6.64 o 
   3   9  11      102.79      102.80      7.75 o 
   3   9  11       31.83       31.12      6.97 o 
   4   9  11      346.61      340.13     15.07 o 
   4   9  11      107.20      153.74     19.88 o 
   5   9  11       18.55       12.49      4.92 o 
  -5  10  11      214.94      240.80     17.64 o 
  -4  10  11      405.89      411.51     22.29 o 
  -4  10  11      310.07      276.45     23.65 o 
  -3  10  11        0.60        4.88      3.63 o 
  -3  10  11        1.93        1.56      5.11 o 
  -2  10  11        8.89       13.07      5.62 o 
  -2  10  11        2.75        0.25      3.10 o 
  -1  10  11       21.97       26.03      8.79 o 
   0  10  11       28.67       35.24      5.78 o 
   1  10  11       12.74       21.81      6.61 o 
   2  10  11       56.29       66.26      6.42 o 
   2  10  11       17.43       12.40      5.79 o 
   3  10  11        3.23       -0.08      3.50 o 
   3  10  11        1.00        1.75      4.43 o 
   4  10  11       12.74       15.87      7.72 o 
   4  10  11        3.66       -2.43      7.06 o 
   5  10  11      269.94      270.51     11.58 o 
  -5  11  11      318.42      279.15     15.30 o 
  -4  11  11      708.03      708.33     44.99 o 
  -4  11  11      655.54      689.30     40.91 o 
  -3  11  11        0.44       -3.30      4.86 o 
  -3  11  11        0.13       -1.24      3.32 o 
  -2  11  11      173.40      197.20     16.40 o 
  -2  11  11       53.70       40.23      5.35 o 
  -1  11  11      561.09      559.97     24.91 o 
   0  11  11      580.11      547.62     18.46 o 
   1  11  11      635.89      652.00     19.23 o 
   2  11  11      199.93      213.01     16.15 o 
   2  11  11      645.64      653.03     17.42 o 
   3  11  11        2.16        4.00      3.78 o 
   3  11  11        0.67       -1.70      4.86 o 
   4  11  11       60.78       51.36      9.18 o 
   4  11  11       15.21       39.66     12.35 o 
  -5  12  11      123.54      111.09     12.70 o 
  -4  12  11      777.20      742.68     46.83 o 
  -4  12  11      755.29      738.05     43.68 o 
  -3  12  11      330.00      329.88     14.42 o 
  -3  12  11     1065.69     1067.01     39.46 o 
  -2  12  11      311.26      326.98     13.37 o 
  -2  12  11     1005.16     1005.39     37.27 o 
  -1  12  11     2353.24     2283.91     67.21 o 
   0  12  11      139.48      133.14      9.21 o 
   1  12  11     2508.35     2607.00     51.95 o 
   2  12  11      515.46      544.46     17.68 o 
   2  12  11      159.62      171.07     14.48 o 
   3  12  11      223.31      240.46     18.11 o 
   3  12  11      721.13      718.72     21.80 o 
   4  12  11       58.76       76.56     16.28 o 
   4  12  11      193.72      184.44     12.27 o 
  -4  13  11      120.61      103.28     20.15 o 
  -4  13  11      106.26      101.31     17.99 o 
  -3  13  11       49.16       55.31      7.25 o 
  -3  13  11      158.74      182.93     16.77 o 
  -2  13  11      820.82      885.58     34.87 o 
  -2  13  11      254.18      240.88     12.22 o 
  -1  13  11       44.87       47.95     11.15 o 
   0  13  11       82.31       66.40      9.16 o 
   1  13  11       29.33       22.09      8.07 o 
   2  13  11       16.84       24.26      6.77 o 
   2  13  11       54.40       57.77      7.02 o 
   3  13  11      661.96      654.55     20.72 o 
   3  13  11      204.98      237.62     18.41 o 
   4  13  11      513.04      483.76     18.91 o 
  -4  14  11       76.66       81.70     13.16 o 
  -3  14  11        5.59       -2.54      4.07 o 
  -3  14  11       18.05        3.87      6.39 o 
  -2  14  11       88.21       87.75      8.11 o 
  -2  14  11      284.85      282.16     20.86 o 
  -1  14  11        3.14       -3.32      9.52 o 
   0  14  11       86.27       87.77     10.09 o 
   1  14  11        1.31       -4.18      7.09 o 
   2  14  11      222.42      220.80     12.64 o 
   2  14  11       68.88       70.54     10.30 o 
   3  14  11       65.64       71.85      8.00 o 
   3  14  11       20.33       15.32      6.51 o 
  -3  15  11       17.58       30.53      8.93 o 
  -3  15  11        5.44        9.73      4.95 o 
  -2  15  11        3.14        0.04      3.57 o 
  -2  15  11       10.13       15.57      7.05 o 
  -1  15  11        8.40        4.06      9.84 o 
   0  15  11       48.64       39.85      8.83 o 
   1  15  11       18.97       23.96      8.12 o 
   2  15  11       49.16       45.73      6.74 o 
   2  15  11       15.22       15.18      6.37 o 
   3  15  11       16.48        8.95      5.12 o 
   3  15  11        5.10        7.83      6.28 o 
  -3  16  11      112.83      114.63     14.89 o 
  -3  16  11       34.94       35.51      6.60 o 
  -2  16  11       43.88       42.70      9.38 o 
  -2  16  11       13.59       13.28      5.35 o 
  -1  16  11      523.66      518.96     26.06 o 
   0  16  11       25.05       10.75      7.35 o 
   1  16  11      581.24      560.46     21.29 o 
   2  16  11      117.58      129.73     11.64 o 
   2  16  11       36.41       24.07      7.50 o 
  -2  17  11      440.38      433.75     24.67 o 
  -2  17  11      136.37      163.64     12.25 o 
  -1  17  11       60.20       52.95     11.96 o 
  -1  17  11       11.13       17.93     11.87 o 
   0  17  11      504.97      474.00     24.24 o 
   1  17  11       89.45       50.79     15.11 o 
   1  17  11       78.32       64.19     16.62 o 
  -6   0  12     2373.77     2339.26    106.89 o 
  -6   0  12      735.07      717.50     38.72 o 
  -5   0  12        0.24      -11.06     11.06 o 
  -5   0  12        0.79        9.38     10.76 o 
  -4   0  12       96.40       92.09     18.81 o 
  -4   0  12      311.31      292.75     27.31 o 
  -3   0  12        1.40        6.40      4.08 o 
  -3   0  12        4.53        4.97      7.66 o 
  -2   0  12      781.60      774.10     26.70 o 
  -2   0  12     2524.03     2656.34     72.60 o 
  -1   0  12     2944.42     2954.50     79.18 o 
   0   0  12     3446.88     3314.00     87.23 o 
   1   0  12     1939.61     2037.54     57.65 o 
   2   0  12     1778.26     1732.47     70.04 o 
   2   0  12     5742.55     5294.97    134.85 o 
   3   0  12      910.34      835.92     48.46 o 
   3   0  12      281.90      298.51     22.45 o 
   4   0  12      321.89      300.61     29.15 o 
   4   0  12       99.68      102.03     15.82 o 
   5   0  12       60.51       45.39     13.21 o 
   5   0  12      195.40      162.54     23.09 o 
  -6   1  12      717.90      714.40     34.78 o 
  -5   1  12       38.11       38.95      8.85 o 
  -4   1  12        6.63        8.95      5.57 o 
  -4   1  12       48.13       64.74     10.68 o 
  -3   1  12       21.48       21.26      4.95 o 
  -3   1  12       69.38       62.90      9.81 o 
  -2   1  12      281.63      271.52      9.83 o 
  -2   1  12      909.46      959.25     26.86 o 
  -1   1  12       14.16       10.02      5.14 o 
   0   1  12      309.36      274.00      9.95 o 
   1   1  12       40.87       41.23      5.86 o 
   2   1  12       25.24       53.41      6.65 o 
   2   1  12        7.82       19.66      4.53 o 
   3   1  12      266.07      266.88     13.81 o 
   3   1  12       82.39       89.10     10.05 o 
   4   1  12      319.52      347.75     22.92 o 
   5   1  12      121.95      110.29     12.21 o 
  -6   2  12      452.58      474.40     27.11 o 
  -5   2  12      566.74      500.20     25.30 o 
  -4   2  12      182.55      182.56     15.06 o 
  -3   2  12       16.25       18.59      4.56 o 
  -3   2  12       52.47       59.30      9.71 o 
  -2   2  12     1024.27     1015.01     27.98 o 
  -2   2  12      317.18      290.84     12.84 o 
  -1   2  12       21.54       20.99      5.60 o 
   0   2  12        4.23       -0.14      3.49 o 
   1   2  12        9.92       11.59      5.16 o 
   2   2  12      241.63      265.21     13.41 o 
   2   2  12       74.83       94.91      7.90 o 
   3   2  12      185.54      180.07     11.49 o 
   3   2  12       57.45       66.66      8.91 o 
   4   2  12      136.66      136.09     15.75 o 
   5   2  12      203.90      192.42     14.98 o 
  -6   3  12      682.14      666.01     33.19 o 
  -5   3  12      210.95      238.90     17.41 o 
  -4   3  12       10.37       16.05      8.86 o 
  -3   3  12       81.38       92.18      8.61 o 
  -3   3  12      262.79      267.01     17.60 o 
  -2   3  12      366.52      354.88     14.25 o 
  -2   3  12     1183.60     1170.23     31.12 o 
  -1   3  12       96.86       97.35      7.48 o 
   0   3  12        4.79        7.63      3.85 o 
   1   3  12      255.01      243.92     12.55 o 
   2   3  12      287.33      287.54     13.56 o 
   2   3  12       88.97      104.85      8.38 o 
   3   3  12       33.75       34.39      6.32 o 
   3   3  12       10.45       10.65      5.02 o 
   4   3  12      119.21      105.74      9.54 o 
   5   3  12      417.12      390.48     21.08 o 
  -6   4  12      634.70      543.31     31.61 o 
  -6   4  12     2154.70     2103.67     69.50 o 
  -5   4  12      114.02       82.39     11.49 o 
  -4   4  12       83.21       90.79     12.46 o 
  -3   4  12     1853.19     1883.74     46.29 o 
  -3   4  12      573.86      566.25     18.38 o 
  -2   4  12      817.45      784.43     23.95 o 
  -2   4  12     2639.81     2633.25     59.63 o 
  -1   4  12     2037.55     1981.53     46.18 o 
   0   4  12      371.95      390.92     14.73 o 
   1   4  12     2474.08     2437.16     56.51 o 
   2   4  12     1771.61     1812.67     44.98 o 
   2   4  12      548.60      577.13     18.67 o 
   3   4  12      275.18      285.65     13.52 o 
   3   4  12       85.21       99.81     10.87 o 
   4   4  12       49.77       39.95      8.08 o 
   5   4  12      252.70      289.35     13.82 o 
  -6   5  12       83.00       89.13     15.49 o 
  -6   5  12       24.11       34.75      9.71 o 
  -5   5  12       11.09        9.09      8.15 o 
  -4   5  12        7.48       12.42      9.15 o 
  -3   5  12      765.45      791.05     24.64 o 
  -3   5  12      237.03      251.80     12.51 o 
  -2   5  12     1124.71     1156.64     31.23 o 
  -2   5  12      348.28      316.33     12.95 o 
  -1   5  12      467.54      510.14     22.49 o 
   0   5  12      230.52      226.82     11.11 o 
   1   5  12      147.96      167.32     10.93 o 
   2   5  12       22.84       15.74      4.29 o 
   2   5  12        7.07       13.13      4.24 o 
   3   5  12      277.16      308.80     13.60 o 
   3   5  12      895.04      910.37     25.03 o 
   4   5  12      622.73      642.11     21.55 o 
   5   5  12      222.62      211.03     12.24 o 
  -6   6  12      189.83      207.37     13.10 o 
  -6   6  12      613.01      658.00     33.02 o 
  -5   6  12      711.12      676.54     30.25 o 
  -4   6  12      441.40      439.05     23.40 o 
  -3   6  12      100.18      100.95      7.64 o 
  -3   6  12      323.52      317.34     14.47 o 
  -2   6  12     3205.50     3255.41     71.86 o 
  -2   6  12      992.63      898.15     24.27 o 
  -1   6  12       70.45       68.34     10.22 o 
   0   6  12      526.47      548.47     16.36 o 
   1   6  12      210.92      232.77     11.28 o 
   2   6  12     1632.61     1614.81     36.88 o 
   2   6  12      505.56      522.62     17.78 o 
   3   6  12      716.58      685.11     18.44 o 
   3   6  12      221.90      231.28     13.40 o 
   4   6  12        6.31        7.57      8.22 o 
   5   6  12      247.54      233.70     11.48 o 
  -5   7  12      181.93      194.30     15.84 o 
  -4   7  12       51.91       36.13     10.32 o 
  -3   7  12      175.37      173.38     12.38 o 
  -3   7  12       54.30       59.97      6.32 o 
  -2   7  12      124.20      125.57      8.41 o 
  -2   7  12      401.09      428.65     20.99 o 
  -1   7  12      150.48      150.87     13.12 o 
   0   7  12        6.08        2.41      4.55 o 
   1   7  12       62.99       65.07      7.70 o 
   2   7  12      442.36      475.63     14.34 o 
   2   7  12      136.98      132.98     12.52 o 
   3   7  12      107.04       96.05      7.53 o 
   3   7  12       33.15       24.92      5.48 o 
   4   7  12       74.93       78.41      8.37 o 
   5   7  12       43.42       43.07      6.68 o 
  -5   8  12      118.50      138.59     13.96 o 
  -4   8  12       94.13       97.78     12.70 o 
  -3   8  12      492.57      489.04     18.71 o 
  -3   8  12      152.53      156.84      9.28 o 
  -2   8  12       52.25       45.42      8.63 o 
  -2   8  12       16.18       17.79      4.16 o 
  -1   8  12      290.81      308.25     17.76 o 
   0   8  12        0.60       -4.34      4.34 o 
   1   8  12      936.80      981.24     25.49 o 
   2   8  12      175.72      166.61      9.47 o 
   2   8  12       54.42       41.95      7.99 o 
   3   8  12        5.92        5.91      3.78 o 
   3   8  12        1.83       -0.25      4.72 o 
   4   8  12       38.02       33.99      7.19 o 
   5   8  12       62.64       58.87      7.35 o 
  -5   9  12       57.26       78.17     11.66 o 
  -4   9  12      108.58      101.74     12.71 o 
  -4   9  12        1.38       27.60     10.14 o 
  -3   9  12      437.40      419.78     14.13 o 
  -3   9  12     1412.49     1369.89     45.96 o 
  -2   9  12      191.10      170.82     15.03 o 
  -2   9  12       59.18       58.75      6.08 o 
  -1   9  12      205.09      207.10     15.04 o 
   0   9  12      690.27      675.27     21.29 o 
   1   9  12      442.46      441.15     13.87 o 
   2   9  12        2.65        4.15      3.64 o 
   2   9  12        0.82       -3.13      4.63 o 
   3   9  12     1026.73     1022.90     24.31 o 
   3   9  12      317.94      330.59     18.24 o 
   4   9  12      369.31      389.93     16.65 o 
  -5  10  12      813.50      762.81     33.39 o 
  -4  10  12        6.61        8.30     12.84 o 
  -4  10  12        2.94        7.91      8.56 o 
  -3  10  12       66.46       62.86      6.40 o 
  -3  10  12      214.63      241.50     18.77 o 
  -2  10  12      623.63      616.31     17.12 o 
  -2  10  12     2013.88     1936.94     59.98 o 
  -1  10  12       87.15       84.21     11.62 o 
   0  10  12      204.89      169.95     10.43 o 
   1  10  12       28.12       28.17      7.21 o 
   2  10  12     1993.45     1898.16     41.13 o 
   2  10  12      617.30      646.01     26.85 o 
   3  10  12       53.67       57.26      9.64 o 
   3  10  12      173.30      160.22     10.03 o 
   4  10  12       43.07       54.76      8.64 o 
   4  10  12       12.04       -3.09      7.78 o 
  -4  11  12       52.84       87.37     19.16 o 
  -4  11  12       37.63       37.77     12.19 o 
  -3  11  12       31.41       35.67      8.31 o 
  -3  11  12        9.73        6.04      4.22 o 
  -2  11  12       73.91       83.09      6.99 o 
  -2  11  12      238.68      269.91     18.66 o 
  -1  11  12      663.93      635.62     27.96 o 
   0  11  12       59.14       63.51      7.20 o 
   1  11  12      304.39      315.84     13.57 o 
   2  11  12       82.04       74.36     10.15 o 
   2  11  12      264.93      240.10     11.88 o 
   3  11  12       67.19       69.71      6.93 o 
   3  11  12       20.81       20.50      7.06 o 
   4  11  12       57.42       54.93      9.34 o 
   4  11  12        0.43        7.24      8.87 o 
  -4  12  12       12.84       25.28     10.41 o 
  -4  12  12       71.60       66.67     16.86 o 
  -3  12  12      105.94      104.50     13.51 o 
  -3  12  12       32.81       43.93      6.19 o 
  -2  12  12       50.58       47.40      9.46 o 
  -2  12  12       15.66        9.40      4.53 o 
  -1  12  12      251.65      274.00     18.25 o 
   0  12  12       46.38       39.62      7.75 o 
   1  12  12      110.47      136.26     11.18 o 
   2  12  12       23.71       24.98      5.56 o 
   2  12  12        7.34        8.06      5.70 o 
   3  12  12       64.14       64.64      7.86 o 
   3  12  12       19.86       12.20      6.51 o 
   4  12  12        0.24       13.23      5.28 o 
  -4  13  12      209.80      232.84     18.22 o 
  -3  13  12      257.98      268.81     13.89 o 
  -3  13  12      833.09      838.03     35.09 o 
  -2  13  12        2.40        3.95      4.36 o 
  -2  13  12        7.76        0.29      5.65 o 
  -1  13  12      253.54      237.76     17.31 o 
   0  13  12       38.05       21.43      7.27 o 
   1  13  12      501.64      499.46     19.60 o 
   2  13  12       93.57       96.70      9.00 o 
   2  13  12       28.97       25.45      7.30 o 
   3  13  12      102.87      113.45     13.35 o 
   3  13  12      332.21      351.84     15.83 o 
  -3  14  12      138.93      150.15     11.18 o 
  -3  14  12      448.66      438.84     24.42 o 
  -2  14  12      149.87      156.81     10.61 o 
  -2  14  12      483.98      475.91     24.85 o 
  -1  14  12      237.00      251.22     18.08 o 
   0  14  12     1666.55     1623.07     52.70 o 
   1  14  12      611.15      641.29     23.17 o 
   2  14  12     1177.36     1149.19     33.56 o 
   2  14  12      364.58      356.36     20.41 o 
   3  14  12      123.15      125.42     10.56 o 
   3  14  12       38.14       33.11      8.89 o 
  -3  15  12       81.85       66.70     17.52 o 
  -3  15  12       25.35       28.01      7.05 o 
  -2  15  12        2.19        4.26      4.85 o 
  -2  15  12        7.08       14.77      7.88 o 
  -1  15  12      935.61      916.44     37.02 o 
   0  15  12        5.43       12.66      6.53 o 
   1  15  12      781.93      786.91     26.49 o 
   2  15  12      106.42      109.48     13.15 o 
   2  15  12      343.66      336.72     17.94 o 
  -2  16  12        0.40        4.20      4.49 o 
  -2  16  12        1.29        8.06     10.62 o 
  -1  16  12      472.21      498.00     26.38 o 
   0  16  12       10.32        8.56      7.56 o 
   1  16  12      272.49      266.41     19.95 o 
  -6   1  13      853.33      820.97     38.20 o 
  -6   1  13      264.24      262.45     21.23 o 
  -5   1  13      257.66      216.72     16.89 o 
  -4   1  13      416.47      407.58     22.49 o 
  -3   1  13       99.84      104.34      9.05 o 
  -3   1  13      322.40      307.22     19.69 o 
  -2   1  13      334.94      347.79     14.34 o 
  -2   1  13     1081.63     1118.71     38.26 o 
  -1   1  13      546.47      552.56     16.48 o 
   0   1  13       65.21       68.62      5.83 o 
   1   1  13      187.34      204.77      9.55 o 
   2   1  13      863.62      898.77     26.89 o 
   2   1  13      267.43      258.96     14.44 o 
   3   1  13       56.74       56.38     10.49 o 
   3   1  13       17.57       15.67      5.83 o 
   4   1  13       51.41       43.67     12.36 o 
   5   1  13       72.70       66.28     10.44 o 
  -5   2  13      576.12      542.85     27.25 o 
  -4   2  13      390.32      377.67     21.70 o 
  -3   2  13       73.67       58.66      7.29 o 
  -3   2  13      237.91      242.32     18.75 o 
  -2   2  13     1093.30     1074.24     30.21 o 
  -2   2  13     3530.60     3477.02     76.18 o 
  -1   2  13       36.56       38.61      7.47 o 
   0   2  13       66.65       69.93      6.16 o 
   1   2  13       17.85       37.91      7.28 o 
   2   2  13     2660.53     2611.52     61.14 o 
   2   2  13      823.87      834.12     24.19 o 
   3   2  13      597.23      548.77     20.18 o 
   3   2  13      184.94      196.25     15.10 o 
   4   2  13       14.43       14.97     12.66 o 
   5   2  13      295.97      300.69     19.13 o 
  -5   3  13      699.13      653.49     30.24 o 
  -4   3  13      144.30      165.63     15.22 o 
  -3   3  13       48.00       59.47      9.92 o 
  -3   3  13       14.86       14.38      4.71 o 
  -2   3  13        2.31        8.64      4.48 o 
  -2   3  13        0.72        0.78      3.66 o 
  -1   3  13      617.48      650.49     21.08 o 
   0   3  13        4.95        0.67      4.83 o 
   1   3  13      492.57      501.24     18.65 o 
   2   3  13      541.64      533.97     19.39 o 
   2   3  13      167.73      184.16     11.44 o 
   3   3  13       22.26       16.36      5.56 o 
   3   3  13        6.89        5.80      4.99 o 
   4   3  13       62.86       49.27     10.93 o 
   5   3  13      641.27      638.77     28.27 o 
  -5   4  13      179.58      195.93     16.18 o 
  -4   4  13      129.81      132.96     14.08 o 
  -3   4  13        8.17        6.53      4.24 o 
  -3   4  13       26.38       23.75      7.76 o 
  -2   4  13      155.39      171.37     11.78 o 
  -2   4  13       48.12       60.18      7.05 o 
  -1   4  13     1487.32     1502.43     47.57 o 
   0   4  13      240.13      238.40     11.88 o 
   1   4  13      484.77      510.74     18.90 o 
   2   4  13      522.79      477.71     18.40 o 
   2   4  13      161.89      173.49     11.21 o 
   3   4  13      310.22      316.35     14.80 o 
   3   4  13       96.06      112.34     11.80 o 
   4   4  13       33.76       21.70      7.72 o 
   5   4  13       18.65       22.86      9.16 o 
  -5   5  13      624.75      519.62     26.75 o 
  -4   5  13      214.99      241.57     17.73 o 
  -3   5  13       61.58       54.42      6.65 o 
  -3   5  13      198.85      201.57     17.36 o 
  -2   5  13     1938.06     1955.92     47.58 o 
  -2   5  13      600.15      552.46     18.09 o 
  -1   5  13      725.38      726.72     28.87 o 
   0   5  13       17.70        9.23      4.80 o 
   1   5  13      387.33      402.33     16.90 o 
   2   5  13      986.55      964.50     25.70 o 
   2   5  13      305.50      307.08     13.40 o 
   3   5  13      229.26      251.61     13.31 o 
   3   5  13       70.99       67.25      9.34 o 
   4   5  13      186.75      166.84     11.71 o 
   5   5  13       19.24       15.33      6.66 o 
  -5   6  13      150.63      164.22     15.08 o 
  -4   6  13        6.45        6.07     10.30 o 
  -3   6  13      181.68      186.50     13.04 o 
  -3   6  13       56.26       51.07      6.01 o 
  -2   6  13      339.68      344.48     14.12 o 
  -2   6  13     1096.92     1114.13     38.90 o 
  -1   6  13       38.36       35.25      9.52 o 
   0   6  13      283.38      346.87     15.42 o 
   1   6  13       80.83       90.61      8.76 o 
   2   6  13     1067.17     1045.60     27.44 o 
   2   6  13      330.46      329.51     17.69 o 
   3   6  13       57.38       53.26      8.67 o 
   3   6  13      185.30      178.64     10.49 o 
   4   6  13       95.88      104.95     10.24 o 
  -5   7  13      124.75      117.68     13.85 o 
  -4   7  13      215.70      216.78     17.39 o 
  -3   7  13       22.81       14.54      4.45 o 
  -3   7  13       73.67       49.35      9.10 o 
  -2   7  13      187.52      177.87     15.32 o 
  -2   7  13       58.07       60.62      6.21 o 
  -1   7  13       60.11       81.96     11.77 o 
   0   7  13       82.20       64.66      8.93 o 
   1   7  13       99.43       99.86      8.71 o 
   2   7  13       10.49        7.63      5.19 o 
   2   7  13       33.89       38.12      5.44 o 
   3   7  13       36.57       33.80      5.20 o 
   3   7  13       11.33        5.81      5.21 o 
   4   7  13      560.27      575.02     18.30 o 
  -5   8  13       27.59       36.28     10.37 o 
  -4   8  13       25.43       25.43     10.49 o 
  -3   8  13        5.21       -2.05      3.65 o 
  -3   8  13       16.83       15.83      6.84 o 
  -2   8  13       39.17       38.39      5.44 o 
  -2   8  13      126.48      108.66     12.60 o 
  -1   8  13     1553.11     1564.53     50.60 o 
   0   8  13       62.84       55.88      6.95 o 
   1   8  13      858.30      848.84     23.83 o 
   2   8  13      431.21      372.46     12.97 o 
   2   8  13      133.53      133.33     13.21 o 
   3   8  13      466.31      463.34     15.19 o 
   3   8  13      144.40      156.73     14.58 o 
   4   8  13      123.52      107.04      9.39 o 
  -4   9  13      156.94      156.43     21.37 o 
  -3   9  13        0.32        4.46      3.88 o 
  -3   9  13        1.02        0.37      5.44 o 
  -2   9  13      104.92       96.92      7.73 o 
  -2   9  13      338.82      348.49     19.95 o 
  -1   9  13      187.95      192.64     15.36 o 
   0   9  13       23.88       24.57      6.19 o 
   1   9  13       85.71       94.72      7.79 o 
   2   9  13      246.30      267.77     11.80 o 
   2   9  13       76.27       77.92     10.31 o 
   3   9  13      255.10      249.72     12.40 o 
   3   9  13       79.00       74.06     10.59 o 
   4   9  13       57.14       56.77      8.76 o 
  -4  10  13       25.55       41.66     15.32 o 
  -4  10  13       13.51       21.64     11.04 o 
  -3  10  13       59.80       61.15      6.82 o 
  -3  10  13      193.10      187.42     16.88 o 
  -2  10  13      167.68      164.03     15.77 o 
  -2  10  13       51.92       41.40      5.85 o 
  -1  10  13      183.43      207.52     16.14 o 
   0  10  13        8.74        1.97      5.45 o 
   1  10  13      206.24      192.26     12.78 o 
   2  10  13      143.87      149.55      9.57 o 
   2  10  13       44.55       38.78      7.92 o 
   3  10  13       66.79       51.21      6.42 o 
   3  10  13       20.68       15.36      6.81 o 
   4  10  13        4.23       -4.01      7.46 o 
   4  10  13       13.65        3.74      5.28 o 
  -4  11  13      181.41      182.61     25.23 o 
  -4  11  13      180.98      174.72     23.00 o 
  -3  11  13      129.88      127.21     14.47 o 
  -3  11  13       40.22       31.81      5.69 o 
  -2  11  13      118.73      110.83      8.26 o 
  -2  11  13      383.42      352.87     20.50 o 
  -1  11  13      245.97      278.07     18.68 o 
   0  11  13       43.12       48.15      8.88 o 
   1  11  13      667.14      676.39     23.57 o 
   2  11  13       25.29       20.63      4.86 o 
   2  11  13        7.83        2.37      5.62 o 
   3  11  13       80.22       90.19      8.18 o 
   3  11  13       24.84       29.38      8.12 o 
  -3  12  13      141.65      138.36     10.93 o 
  -3  12  13      457.42      499.71     25.73 o 
  -2  12  13       63.56       60.42      7.59 o 
  -2  12  13      205.26      183.77     17.40 o 
  -1  12  13      816.01      784.39     32.97 o 
   0  12  13       19.82       19.16      8.08 o 
   1  12  13     1336.72     1261.56     35.33 o 
   2  12  13      114.85      111.64      9.63 o 
   2  12  13       35.57       41.68      8.85 o 
   3  12  13      222.17      214.28     13.52 o 
   3  12  13       68.80       66.26     10.64 o 
  -3  13  13       17.05       16.53      5.51 o 
  -3  13  13       55.04       71.40     11.59 o 
  -2  13  13       53.80       55.42      7.05 o 
  -2  13  13      173.74      168.28     16.84 o 
  -1  13  13      539.47      583.94     28.50 o 
   0  13  13      222.40      208.67     15.81 o 
   1  13  13      190.33      182.70     13.02 o 
   2  13  13        1.32        5.71      5.14 o 
   2  13  13        0.41        1.46      5.18 o 
  -2  14  13       16.66       20.22      7.94 o 
  -2  14  13        5.16       -0.45      5.01 o 
  -1  14  13      217.85      178.88     16.87 o 
   0  14  13      430.55      414.20     22.31 o 
   1  14  13      101.52       87.07     13.49 o 
   2  14  13        6.26        2.13      8.88 o 
  -1  15  13        1.10       32.28     12.10 o 
   0  15  13      394.82      375.28     21.47 o 
  -5   0  14        2.27      -12.31     12.31 o 
  -5   0  14        0.70       -1.80     12.80 o 
  -4   0  14       42.08       31.07     16.63 o 
  -4   0  14       13.03       -0.64     15.20 o 
  -3   0  14       14.26       11.59     10.61 o 
  -3   0  14       46.06       42.30     13.69 o 
  -2   0  14      157.79      151.59     20.37 o 
  -2   0  14       48.86       27.85     13.21 o 
  -1   0  14     1261.27     1248.94     41.24 o 
   0   0  14       64.68       75.39      9.23 o 
   1   0  14      642.94      650.88     26.44 o 
   2   0  14       53.11       55.47     14.97 o 
   2   0  14       16.45       21.71      8.30 o 
   3   0  14      145.73      181.23     21.47 o 
   3   0  14      470.59      525.63     39.13 o 
   4   0  14       48.19       57.02     15.28 o 
   4   0  14      155.63      114.15     23.40 o 
  -5   1  14      174.97      137.07     14.29 o 
  -4   1  14       45.85       51.81     10.40 o 
  -3   1  14      157.21      153.37     15.65 o 
  -3   1  14       48.68       49.87     10.98 o 
  -2   1  14      227.93      237.34     12.83 o 
  -2   1  14      736.06      760.88     30.31 o 
  -1   1  14      433.83      437.90     17.17 o 
   0   1  14       20.32       27.50      5.01 o 
   1   1  14      142.86      138.60     10.68 o 
   2   1  14       27.93       34.84      6.75 o 
   2   1  14       90.20       98.35     13.16 o 
   3   1  14      591.24      596.28     29.68 o 
   3   1  14      183.08      198.00     15.84 o 
   4   1  14      206.79      217.41     20.73 o 
  -5   2  14      122.76      122.44     13.72 o 
  -4   2  14       11.11       -2.48      8.93 o 
  -3   2  14        0.06        0.54      6.92 o 
  -3   2  14        0.20       -3.47      5.39 o 
  -2   2  14        0.12       -3.47      4.92 o 
  -2   2  14        0.04        3.35      4.23 o 
  -1   2  14       14.97        5.72      7.21 o 
   0   2  14      239.20      238.18     12.32 o 
   1   2  14        4.83        0.29      7.10 o 
   2   2  14        2.34       -2.82      4.10 o 
   2   2  14        0.73        0.50      4.17 o 
   3   2  14       19.55       35.73     10.12 o 
   3   2  14        6.05        1.16      4.90 o 
   4   2  14        1.83      -11.30     11.30 o 
  -5   3  14     1076.43      995.86     40.21 o 
  -4   3  14      181.60      172.83     15.76 o 
  -3   3  14        0.13        2.85      4.14 o 
  -3   3  14        0.43        0.43      5.88 o 
  -2   3  14      982.64      969.99     35.36 o 
  -2   3  14      304.29      326.52     15.07 o 
  -1   3  14     1515.64     1540.13     49.12 o 
   0   3  14      192.61      210.11     11.60 o 
   1   3  14      476.97      511.97     19.54 o 
   2   3  14      176.06      184.06     14.18 o 
   2   3  14      568.54      592.04     21.40 o 
   3   3  14      573.50      550.61     24.19 o 
   3   3  14     1852.00     1821.48     47.59 o 
   4   3  14       72.81       74.90     13.12 o 
  -5   4  14       55.13       45.30     10.63 o 
  -4   4  14       58.02       44.81     10.94 o 
  -3   4  14        1.47        2.68      3.95 o 
  -3   4  14        4.74       11.38      6.91 o 
  -2   4  14       61.49       85.19      9.07 o 
  -2   4  14       19.04       29.85      6.05 o 
  -1   4  14     1322.93     1384.19     45.76 o 
   0   4  14       29.62        7.23      5.32 o 
   1   4  14      507.67      508.02     19.65 o 
   2   4  14      320.15      304.52     15.30 o 
   2   4  14       99.14      111.15     11.95 o 
   3   4  14     1207.95     1231.49     31.89 o 
   3   4  14      374.06      359.77     18.92 o 
   4   4  14      218.76      181.31     16.28 o 
  -5   5  14        7.08       -1.35      8.44 o 
  -4   5  14      569.25      560.09     28.01 o 
  -3   5  14       76.65       78.26     11.74 o 
  -3   5  14       23.73       33.83      5.97 o 
  -2   5  14       13.14       10.36      4.26 o 
  -2   5  14       42.43       35.89      7.74 o 
  -1   5  14        8.50       17.24     10.07 o 
   0   5  14       29.92       32.80      7.74 o 
   1   5  14       27.11       11.10      7.73 o 
   2   5  14      182.48      203.01     12.39 o 
   2   5  14       56.51       63.23      9.58 o 
   3   5  14       55.38       63.07      9.55 o 
   3   5  14      178.82      229.29     13.64 o 
   4   5  14      256.46      273.26     14.42 o 
  -4   6  14      306.47      296.54     20.37 o 
  -3   6  14        1.26        3.14      3.78 o 
  -3   6  14        4.07       -2.63      7.79 o 
  -2   6  14       22.27       15.05      5.01 o 
  -2   6  14       71.93       63.19     10.04 o 
  -1   6  14       74.26       73.86     11.51 o 
   0   6  14     1634.05     1637.77     51.95 o 
   1   6  14       46.20       40.23      8.01 o 
   2   6  14       47.19       36.93      6.24 o 
   2   6  14       14.61       15.35      6.32 o 
   3   6  14      348.68      339.94     14.00 o 
   3   6  14      107.97      101.80     16.76 o 
   4   6  14      252.22      238.43     14.17 o 
  -4   7  14      339.39      317.32     30.15 o 
  -3   7  14        9.01        6.19      4.07 o 
  -3   7  14       29.10       47.50     14.19 o 
  -2   7  14      423.34      461.25     23.02 o 
  -2   7  14      131.09      122.32      8.91 o 
  -1   7  14     1300.66     1389.42     46.98 o 
   0   7  14      466.37      445.16     22.10 o 
   1   7  14      420.30      426.51     16.42 o 
   2   7  14       53.40       47.81      8.87 o 
   2   7  14      172.46      151.57      9.61 o 
   3   7  14      554.54      528.23     16.82 o 
   3   7  14      171.72      148.67     20.45 o 
   4   7  14      245.94      242.73     13.31 o 
   4   7  14       76.16       70.39     15.60 o 
  -4   8  14      155.40      122.36     20.58 o 
  -3   8  14       21.53       16.47      4.86 o 
  -3   8  14       69.52       72.45     11.24 o 
  -2   8  14      297.70      300.83     19.90 o 
  -2   8  14       92.19       96.09      7.82 o 
  -1   8  14      157.95      183.50     15.68 o 
   0   8  14      391.52      420.19     16.98 o 
   1   8  14       58.05       58.53      9.93 o 
   2   8  14       92.12       75.16      7.23 o 
   2   8  14       28.53       13.78      6.55 o 
   3   8  14       43.46       41.15      6.31 o 
   3   8  14       13.46       -0.52      7.30 o 
  -4   9  14      172.18      181.60     23.98 o 
  -3   9  14       63.01       57.59      7.00 o 
  -3   9  14      203.48      223.40     18.94 o 
  -2   9  14      155.30      150.14     15.21 o 
  -2   9  14       48.09       45.02      6.04 o 
  -1   9  14      140.95      169.98     15.20 o 
   0   9  14      109.13      111.79      9.49 o 
   1   9  14       72.14       70.55      9.52 o 
   2   9  14      512.92      513.83     16.10 o 
   2   9  14      158.83      153.64     14.99 o 
   3   9  14        7.10        7.84      6.34 o 
   3   9  14       22.91       18.53      4.93 o 
  -3  10  14        0.91       -3.60      3.60 o 
  -3  10  14        2.95        2.70      6.59 o 
  -2  10  14       20.41       19.19      4.80 o 
  -2  10  14       65.90       63.83     11.27 o 
  -1  10  14       20.16       11.84     10.99 o 
   0  10  14      849.13      801.56     32.35 o 
   1  10  14       11.47       13.94      8.43 o 
   2  10  14       39.53       40.24      8.85 o 
   2  10  14      127.64      139.84      9.63 o 
   3  10  14       61.62       59.06      7.25 o 
   3  10  14       19.08        8.27      6.57 o 
  -3  11  14       58.02       55.64      7.08 o 
  -3  11  14      187.37      196.52     18.02 o 
  -2  11  14        0.61       -1.33      5.84 o 
  -2  11  14        0.19        3.25      4.36 o 
  -1  11  14      191.66      245.55     18.69 o 
   0  11  14      478.91      509.76     24.90 o 
   1  11  14      188.11      197.72     13.60 o 
   2  11  14        0.69        0.04      4.96 o 
   2  11  14        0.21       -3.63      5.51 o 
  -2  12  14      366.30      343.90     22.86 o 
  -2  12  14      113.43      118.94     11.04 o 
  -1  12  14       18.22       21.66     11.55 o 
   0  12  14      263.24      285.46     18.44 o 
   1  12  14       26.88       29.00      9.25 o 
   2  12  14      324.35      336.77     19.04 o 
   2  12  14      100.44       93.49     12.59 o 
  -1  13  14      502.89      533.81     27.84 o 
   0  13  14      614.98      589.55     27.85 o 
   1  13  14      293.68      316.87     21.09 o 
  -4   1  15      437.13      390.49     23.36 o 
  -3   1  15        0.22        1.57      6.84 o 
  -3   1  15        0.71        1.52      6.35 o 
  -2   1  15        1.06        1.97      5.81 o 
  -2   1  15        0.33        3.57      6.74 o 
  -1   1  15     1433.39     1550.39     48.68 o 
   0   1  15      649.22      646.17     22.18 o 
   1   1  15      488.33      475.15     25.55 o 
   2   1  15       25.31       23.71      6.73 o 
   2   1  15       81.72       86.30     12.68 o 
   3   1  15      232.61      251.77     18.43 o 
   3   1  15      751.19      693.96     33.18 o 
  -4   2  15        4.13        5.59     10.49 o 
  -3   2  15        2.23       17.08      8.39 o 
  -3   2  15        7.21        7.02      6.85 o 
  -2   2  15       54.50       57.53      9.92 o 
  -2   2  15       16.88       16.17      5.41 o 
  -1   2  15       55.79       60.99     11.09 o 
   0   2  15      668.78      671.66     22.89 o 
   1   2  15      150.89      143.98     12.06 o 
   2   2  15      230.76      256.34     20.84 o 
   2   2  15       71.46       80.65      9.90 o 
   3   2  15      100.06       99.96     12.09 o 
   3   2  15      323.12      319.78     24.48 o 
  -4   3  15       22.74       12.44     10.78 o 
  -3   3  15       86.29       96.29     13.00 o 
  -3   3  15       26.72       26.42      9.36 o 
  -2   3  15        0.38        7.70      4.85 o 
  -2   3  15        1.22        0.71      5.60 o 
  -1   3  15      298.09      345.53     19.96 o 
   0   3  15      195.61      184.90     13.85 o 
   1   3  15      103.21      119.00     11.14 o 
   2   3  15       14.26        1.60      5.92 o 
   2   3  15       46.05       66.82      8.35 o 
   3   3  15       44.87       61.36     12.21 o 
   3   3  15       13.89       15.67      6.32 o 
  -4   4  15      360.78      339.66     21.91 o 
  -3   4  15        6.97       13.67      5.43 o 
  -3   4  15       22.50       22.93      8.19 o 
  -2   4  15       89.43       86.34      9.49 o 
  -2   4  15      288.80      326.45     31.88 o 
  -1   4  15      121.15      126.48     13.92 o 
   0   4  15       60.63       43.38      8.38 o 
   1   4  15      324.36      304.91     15.85 o 
   2   4  15       34.79       43.85     11.72 o 
   2   4  15      112.34      131.28     11.68 o 
   3   4  15        1.00        2.67      7.79 o 
   3   4  15        3.23        8.19      7.05 o 
  -4   5  15      773.53      822.81     35.80 o 
  -3   5  15       13.79       26.58     11.93 o 
  -3   5  15        4.27        1.23      4.78 o 
  -2   5  15      232.93      225.07     26.66 o 
  -2   5  15       72.13       73.70      7.86 o 
  -1   5  15     2143.29     2092.90     64.17 o 
   0   5  15     1443.55     1474.31     48.35 o 
   1   5  15      666.11      665.88     21.56 o 
   2   5  15      229.05      228.55     13.63 o 
   2   5  15       70.93       68.62     13.98 o 
   3   5  15      381.70      339.80     27.34 o 
   3   5  15     1232.62     1219.80     32.65 o 
  -4   6  15      281.90      283.13     29.84 o 
  -3   6  15      123.60       83.50     18.43 o 
  -3   6  15       38.27       31.54      5.59 o 
  -2   6  15      259.22      257.31     13.47 o 
  -2   6  15      837.10      826.79     33.42 o 
  -1   6  15      190.84      194.80     16.43 o 
   0   6  15       33.69       13.83      7.52 o 
   1   6  15      311.68      288.97     16.51 o 
   2   6  15      431.67      447.26     17.21 o 
   2   6  15      133.67      155.28     14.88 o 
   3   6  15      110.10      132.74     10.04 o 
   3   6  15       34.10       25.83     11.22 o 
  -3   7  15       33.18       30.83      5.24 o 
  -3   7  15      107.16      133.93     23.16 o 
  -2   7  15       82.04       82.85      7.79 o 
  -2   7  15      264.92      266.24     20.22 o 
  -1   7  15        4.09       19.05     11.15 o 
   0   7  15       48.61       26.66      8.41 o 
   1   7  15        2.35       -8.89      8.89 o 
   2   7  15        3.20        2.50      5.62 o 
   2   7  15       10.32       13.68      4.69 o 
   3   7  15      186.80      206.11     12.12 o 
   3   7  15       57.84       49.09     13.11 o 
  -3   8  15       23.99       21.79      5.37 o 
  -3   8  15       77.48       80.98     18.69 o 
  -2   8  15       93.65       85.43      7.94 o 
  -2   8  15      302.43      287.85     19.97 o 
  -1   8  15      298.75      305.01     20.24 o 
   0   8  15      178.48      175.83     14.96 o 
   1   8  15      312.57      318.67     20.32 o 
   2   8  15       59.99       61.44     10.50 o 
   2   8  15      193.73      188.28     11.19 o 
  -3   9  15        0.74        4.19      4.31 o 
  -3   9  15        2.41        7.02     10.63 o 
  -2   9  15        1.57       13.09      7.41 o 
  -2   9  15        0.49        1.62      4.00 o 
  -1   9  15      680.06      654.31     30.21 o 
   0   9  15     1292.71     1320.81     46.29 o 
   1   9  15      212.24      201.29     13.59 o 
   2   9  15        0.56        2.92      6.12 o 
   2   9  15        1.79        4.80      4.70 o 
  -2  10  15      204.74      195.08     14.05 o 
  -2  10  15      661.16      666.10     30.88 o 
  -1  10  15      157.80      121.44     15.04 o 
   0  10  15      383.15      397.61     21.98 o 
   1  10  15      192.36      206.02     13.98 o 
  -1  11  15      377.18      409.36     24.34 o 
   0  11  15      279.48      280.53     19.04 o 
   1  11  15      206.26      209.41     14.57 o 
  -3   0  16        2.90       -0.35      8.56 o 
  -3   0  16        0.90       -0.80     11.45 o 
  -2   0  16       23.69       38.19     13.35 o 
  -2   0  16        7.33       17.62     12.10 o 
  -1   0  16       99.30       90.17     17.26 o 
   0   0  16      236.73      217.64     24.33 o 
   1   0  16       92.53       60.42     19.70 o 
   2   0  16       16.17       16.83      8.71 o 
   2   0  16       52.22       40.86     15.24 o 
  -3   1  16        1.89        9.27      8.74 o 
  -3   1  16        6.09        0.40      6.82 o 
  -2   1  16        0.50        0.59      7.14 o 
  -2   1  16        1.60        6.55      6.11 o 
  -1   1  16      121.20      123.48     18.59 o 
   0   1  16     1080.23     1117.97     39.73 o 
   1   1  16       48.32       42.78     13.21 o 
   2   1  16       94.97       90.57     13.75 o 
   2   1  16       29.41       31.24      7.53 o 
  -3   2  16       52.81       40.26      9.98 o 
  -3   2  16       16.35       21.97      9.66 o 
  -2   2  16       11.22       19.19      8.71 o 
  -2   2  16       36.22       10.76      9.97 o 
  -1   2  16      122.13      134.90     19.21 o 
   0   2  16      111.89      113.54     12.11 o 
   1   2  16       64.07       75.10     14.49 o 
   2   2  16      169.18      188.15     18.74 o 
   2   2  16       52.39       48.32     12.02 o 
  -3   3  16       36.24       12.38      7.75 o 
  -3   3  16       11.22       10.10      7.61 o 
  -2   3  16        8.64       10.68      8.15 o 
  -2   3  16       27.89       38.33     13.03 o 
  -1   3  16     1071.89      995.87     52.09 o 
   0   3  16     2061.37     1997.78     61.54 o 
   1   3  16      606.66      647.46     24.33 o 
   2   3  16       52.11       44.42     10.93 o 
   2   3  16       16.14       13.57      9.01 o 
  -3   4  16        5.23        7.25      7.62 o 
  -3   4  16       16.90       13.81     11.26 o 
  -2   4  16       50.68       53.49     14.86 o 
  -2   4  16       15.69       20.88      5.94 o 
  -1   4  16      261.28      277.51     19.26 o 
   0   4  16      325.57      336.49     19.77 o 
   1   4  16      139.26       96.44     13.76 o 
   2   4  16       12.70       18.92      5.88 o 
   2   4  16        3.93       -2.96      6.04 o 
  -3   5  16       31.13       39.76      7.12 o 
  -3   5  16      100.54      129.08     22.47 o 
  -2   5  16       41.84       54.96     14.91 o 
  -2   5  16       12.96       16.84      5.50 o 
  -1   5  16        5.84       12.85     11.36 o 
   0   5  16       66.45       77.75     11.38 o 
   1   5  16       18.63        5.64     10.98 o 
   2   5  16       17.04       23.15     10.33 o 
   2   5  16       55.02       73.89      8.92 o 
  -2   6  16        1.15        3.33      4.15 o 
  -2   6  16        3.70       -3.26      9.10 o 
  -1   6  16      249.21      266.40     19.47 o 
   0   6  16      445.42      484.22     24.54 o 
   1   6  16      107.11      111.24     14.00 o 
   2   6  16       21.77        0.21      7.15 o 
   2   6  16       70.30       71.28      7.73 o 
  -2   7  16       11.67       12.06      4.81 o 
  -2   7  16       37.67       25.83     12.56 o 
  -1   7  16      654.39      676.01     31.17 o 
   0   7  16      622.79      589.88     27.71 o 
   1   7  16      300.00      357.49     21.88 o 
  -2   8  16        6.02       -1.81      7.57 o 
  -2   8  16       19.44       -2.63      9.05 o 
  -1   8  16      231.30      237.56     19.27 o 
   0   8  16      573.06      591.94     28.04 o 
   1   8  16      212.91      191.61     17.27 o 
   0   9  16      256.98      263.29     24.84 o 
  -2   1  17       12.60        6.23      8.24 o 
  -2   1  17       40.69       40.27     14.26 o 
   1   1  17      646.64      683.40     33.79 o 
  -2   2  17       25.75       32.06     10.57 o 
  -2   2  17       83.14       93.29     18.82 o 
  -1   2  17      119.95      112.64     18.62 o 
   0   2  17        1.81       11.39     14.33 o 
   1   2  17      337.28      341.19     34.38 o 
  -1   3  17      177.39      183.06     22.25 o 
  -1   3  17       49.47       78.06     19.29 o 
   0   3  17      148.47      136.44     13.76 o 
  -1   4  17        1.56       10.68      6.59 o 
  -1   4  17        5.04        2.70      9.66 o 
   0   4  17      172.28      201.73     15.94 o 
                                                 
